# Supplementary material for: Insights into the Cross-Population Transferability of Polygenic Scores for Substance Use
Source: Behav Genet. 2026 Apr 29;56(3):119–30. doi: 10.1007/s10519-026-10265-1 (PMC13201358; doi:10.1007/s10519-026-10265-1)
Supplement: Supplementary file 1 — Supplementary Material 1. [file 10519_2026_10265_MOESM1_ESM.xlsx]

## Sheet: ST1
Supplementary Table 1. Predictive accuracy of all polygenic scores within and across ancestry.
GWAS Discovery Ancestry	Phenotype	Validation Ancestry	Kb window	p-value threshold	LD r2 threshold	N PRS SNPs	PRS R2	Lower CI	Upper CI
EUR	SmkInit	EUR	100	5e-05	0.1	11222	0.0786373	0.0748136	0.0824133
EUR	SmkInit	AFR	100	5e-05	0.1	11222	0.011703	0.0091814	0.013787
EUR	SmkInit	AMR	100	5e-05	0.1	11222	0.0307929	0.0266396	0.0346671
EUR	SmkInit	EAS	100	5e-05	0.1	11222	0.0450728	0.0286843	0.0624031
EUR	SmkInit	EUR	100	5e-05	0.5	20495	0.0742616	0.0705779	0.0777726
EUR	SmkInit	AFR	100	5e-05	0.5	20495	0.0129589	0.0103491	0.0151632
EUR	SmkInit	AMR	100	5e-05	0.5	20495	0.0277819	0.0238326	0.0316418
EUR	SmkInit	EAS	100	5e-05	0.5	20495	0.0350299	0.0192597	0.0508555
EUR	SmkInit	EUR	100	0.01	0.1	38633	0.100556	0.0959919	0.104952
EUR	SmkInit	AFR	100	0.01	0.1	38633	0.00684523	0.00482933	0.00854737
EUR	SmkInit	AMR	100	0.01	0.1	38633	0.0359076	0.0312149	0.040168
EUR	SmkInit	EAS	100	0.01	0.1	38633	0.0395785	0.0240006	0.0547931
EUR	SmkInit	EUR	100	0.01	0.5	69392	0.0978396	0.0932764	0.102088
EUR	SmkInit	AFR	100	0.01	0.5	69392	0.0117999	0.00919687	0.0140385
EUR	SmkInit	AMR	100	0.01	0.5	69392	0.0379215	0.0330802	0.0425423
EUR	SmkInit	EAS	100	0.01	0.5	69392	0.0421917	0.0254323	0.0584823
EUR	SmkInit	EUR	100	0.5	0.1	217725	0.0996806	0.0948866	0.104626
EUR	SmkInit	AFR	100	0.5	0.1	217725	0.00245239	0.00142859	0.00342664
EUR	SmkInit	AMR	100	0.5	0.1	217725	0.0218997	0.0182192	0.0254683
EUR	SmkInit	EAS	100	0.5	0.1	217725	0.0283828	0.0155062	0.0421628
EUR	SmkInit	EUR	100	0.5	0.5	375485	0.108596	0.103682	0.113359
EUR	SmkInit	AFR	100	0.5	0.5	375485	0.00506503	0.00363497	0.00644075
EUR	SmkInit	AMR	100	0.5	0.5	375485	0.0327939	0.0280294	0.0374891
EUR	SmkInit	EAS	100	0.5	0.5	375485	0.0392325	0.0240218	0.0552095
EUR	SmkInit	EUR	250	5e-05	0.1	9011	0.0889271	0.0849529	0.0930437
EUR	SmkInit	AFR	250	5e-05	0.1	9011	0.0134806	0.0109519	0.0156187
EUR	SmkInit	AMR	250	5e-05	0.1	9011	0.0350433	0.030508	0.0391806
EUR	SmkInit	EAS	250	5e-05	0.1	9011	0.0505097	0.0335527	0.0678947
EUR	SmkInit	EUR	250	5e-05	0.5	19032	0.0782701	0.0744244	0.0820105
EUR	SmkInit	AFR	250	5e-05	0.5	19032	0.0137291	0.0110405	0.0160006
EUR	SmkInit	AMR	250	5e-05	0.5	19032	0.0292227	0.0250838	0.0332379
EUR	SmkInit	EAS	250	5e-05	0.5	19032	0.0372334	0.0213227	0.0531274
EUR	SmkInit	EUR	250	0.01	0.1	33098	0.107617	0.103	0.112288
EUR	SmkInit	AFR	250	0.01	0.1	33098	0.00545166	0.00371163	0.00697687
EUR	SmkInit	AMR	250	0.01	0.1	33098	0.0364773	0.0314939	0.0409982
EUR	SmkInit	EAS	250	0.01	0.1	33098	0.0361627	0.0216044	0.0499033
EUR	SmkInit	EUR	250	0.01	0.5	66130	0.101342	0.0966136	0.105828
EUR	SmkInit	AFR	250	0.01	0.5	66130	0.0115811	0.00903713	0.013793
EUR	SmkInit	AMR	250	0.01	0.5	66130	0.0394331	0.0344258	0.0441641
EUR	SmkInit	EAS	250	0.01	0.5	66130	0.0429536	0.0264298	0.0589739
EUR	SmkInit	EUR	250	0.5	0.1	194456	0.0990827	0.0944323	0.104121
EUR	SmkInit	AFR	250	0.5	0.1	194456	0.00184556	0.000965531	0.00272441
EUR	SmkInit	AMR	250	0.5	0.1	194456	0.0200616	0.01666	0.0234869
EUR	SmkInit	EAS	250	0.5	0.1	194456	0.0223644	0.0109607	0.0348515
EUR	SmkInit	EUR	250	0.5	0.5	365120	0.110284	0.105312	0.11519
EUR	SmkInit	AFR	250	0.5	0.5	365120	0.00469942	0.00333745	0.0060338
EUR	SmkInit	AMR	250	0.5	0.5	365120	0.0326963	0.0279533	0.0373847
EUR	SmkInit	EAS	250	0.5	0.5	365120	0.0370009	0.0224426	0.0523521
AFR	SmkInit	EUR	100	5e-05	0.1	121	4.52461e-05	-7.17029e-05	0.000139028
AFR	SmkInit	AFR	100	5e-05	0.1	121	0.000249658	-0.00014489	0.000580787
AFR	SmkInit	AMR	100	5e-05	0.1	121	0.000379774	-0.000236586	0.000899811
AFR	SmkInit	EAS	100	5e-05	0.1	121	0.000486749	-0.00187387	0.00213275
AFR	SmkInit	EUR	100	5e-05	0.5	130	5.81079e-05	-6.77512e-05	0.000164234
AFR	SmkInit	AFR	100	5e-05	0.5	130	0.000324415	-0.000124802	0.00069172
AFR	SmkInit	AMR	100	5e-05	0.5	130	0.000433064	-0.000225296	0.000985458
AFR	SmkInit	EAS	100	5e-05	0.5	130	0.000357191	-0.00180002	0.0017901
AFR	SmkInit	EUR	100	0.01	0.1	11232	0.00258034	0.00193338	0.00322867
AFR	SmkInit	AFR	100	0.01	0.1	11232	0.00406958	0.00249977	0.00554597
AFR	SmkInit	AMR	100	0.01	0.1	11232	0.00226287	0.000695601	0.00337265
AFR	SmkInit	EAS	100	0.01	0.1	11232	0.00348796	-0.00101	0.00799262
AFR	SmkInit	EUR	100	0.01	0.5	13302	0.00323089	0.00247043	0.00400336
AFR	SmkInit	AFR	100	0.01	0.5	13302	0.00431433	0.00267879	0.00587107
AFR	SmkInit	AMR	100	0.01	0.5	13302	0.0027872	0.00112578	0.00398422
AFR	SmkInit	EAS	100	0.01	0.5	13302	0.00302462	-0.00110144	0.00714009
AFR	SmkInit	EUR	100	0.5	0.1	268789	0.00397076	0.0030327	0.00495941
AFR	SmkInit	AFR	100	0.5	0.1	268789	0.00785504	0.00575965	0.00991759
AFR	SmkInit	AMR	100	0.5	0.1	268789	0.00579497	0.00377158	0.00750388
AFR	SmkInit	EAS	100	0.5	0.1	268789	0.0079342	0.0011301	0.0145207
AFR	SmkInit	EUR	100	0.5	0.5	444641	0.00601094	0.00492939	0.0072199
AFR	SmkInit	AFR	100	0.5	0.5	444641	0.00827486	0.00608788	0.0104281
AFR	SmkInit	AMR	100	0.5	0.5	444641	0.00632505	0.00418001	0.00811533
AFR	SmkInit	EAS	100	0.5	0.5	444641	0.00918554	0.00195067	0.0163165
AFR	SmkInit	EUR	250	5e-05	0.1	116	2.03586e-05	-7.22542e-05	8.4623e-05
AFR	SmkInit	AFR	250	5e-05	0.1	116	0.000204624	-0.000148868	0.000502005
AFR	SmkInit	AMR	250	5e-05	0.1	116	0.000329181	-0.000258337	0.000815745
AFR	SmkInit	EAS	250	5e-05	0.1	116	0.0003268	-0.0016109	0.00165422
AFR	SmkInit	EUR	250	5e-05	0.5	129	5.0149e-05	-7.23082e-05	0.000149724
AFR	SmkInit	AFR	250	5e-05	0.5	129	0.000331959	-0.000121565	0.00070411
AFR	SmkInit	AMR	250	5e-05	0.5	129	0.000413448	-0.000235191	0.000954369
AFR	SmkInit	EAS	250	5e-05	0.5	129	0.000397707	-0.00183595	0.00192261
AFR	SmkInit	EUR	250	0.01	0.1	10786	0.00236879	0.00174074	0.00301002
AFR	SmkInit	AFR	250	0.01	0.1	10786	0.00388977	0.0023889	0.00531384
AFR	SmkInit	AMR	250	0.01	0.1	10786	0.00203126	0.000543167	0.00307291
AFR	SmkInit	EAS	250	0.01	0.1	10786	0.00258593	-0.00118982	0.00634386
AFR	SmkInit	EUR	250	0.01	0.5	13151	0.00315933	0.00239948	0.00393089
AFR	SmkInit	AFR	250	0.01	0.5	13151	0.00431385	0.00270752	0.00586225
AFR	SmkInit	AMR	250	0.01	0.5	13151	0.00281331	0.00114085	0.00400758
AFR	SmkInit	EAS	250	0.01	0.5	13151	0.00306702	-0.00101774	0.00719754
AFR	SmkInit	EUR	250	0.5	0.1	248097	0.0036043	0.00268893	0.00460037
AFR	SmkInit	AFR	250	0.5	0.1	248097	0.0076409	0.00561249	0.0096461
AFR	SmkInit	AMR	250	0.5	0.1	248097	0.00568585	0.00374725	0.00734607
AFR	SmkInit	EAS	250	0.5	0.1	248097	0.00703053	0.000715646	0.0132661
AFR	SmkInit	EUR	250	0.5	0.5	438657	0.00591414	0.0048309	0.00712614
AFR	SmkInit	AFR	250	0.5	0.5	438657	0.00825422	0.0060675	0.0104109
AFR	SmkInit	AMR	250	0.5	0.5	438657	0.00632664	0.00420469	0.0080988
AFR	SmkInit	EAS	250	0.5	0.5	438657	0.00880359	0.00180703	0.015731
AMR	SmkInit	EUR	100	5e-05	0.1	666	0.00807649	0.00687199	0.00929515
AMR	SmkInit	AFR	100	5e-05	0.1	666	0.000588492	-3.26224e-05	0.00110563
AMR	SmkInit	AMR	100	5e-05	0.1	666	0.0134325	0.0105852	0.0160327
AMR	SmkInit	EAS	100	5e-05	0.1	666	0.00135867	-0.00284824	0.00437291
AMR	SmkInit	EUR	100	5e-05	0.5	829	0.00865119	0.0072859	0.00999011
AMR	SmkInit	AFR	100	5e-05	0.5	829	0.000868287	0.000120676	0.00151442
AMR	SmkInit	AMR	100	5e-05	0.5	829	0.0132915	0.0105227	0.0158202
AMR	SmkInit	EAS	100	5e-05	0.5	829	0.0022059	-0.00227039	0.00538944
AMR	SmkInit	EUR	100	0.01	0.1	14573	0.0129753	0.0113779	0.0143279
AMR	SmkInit	AFR	100	0.01	0.1	14573	0.00115548	0.000390724	0.00181855
AMR	SmkInit	AMR	100	0.01	0.1	14573	0.0220166	0.0183548	0.0256719
AMR	SmkInit	EAS	100	0.01	0.1	14573	0.000402196	-0.00246329	0.0021578
AMR	SmkInit	EUR	100	0.01	0.5	20030	0.0172206	0.0152056	0.01894
AMR	SmkInit	AFR	100	0.01	0.5	20030	0.0019108	0.00092122	0.00277128
AMR	SmkInit	AMR	100	0.01	0.5	20030	0.0266136	0.0224245	0.0307356
AMR	SmkInit	EAS	100	0.01	0.5	20030	0.0012461	-0.00281109	0.00391608
AMR	SmkInit	EUR	100	0.5	0.1	200269	0.00979049	0.0082931	0.0110919
AMR	SmkInit	AFR	100	0.5	0.1	200269	0.00108862	0.000455546	0.00174343
AMR	SmkInit	AMR	100	0.5	0.1	200269	0.0175538	0.0142618	0.0207298
AMR	SmkInit	EAS	100	0.5	0.1	200269	0.000702531	-0.00196066	0.00242452
AMR	SmkInit	EUR	100	0.5	0.5	355643	0.0159061	0.0138899	0.0176189
AMR	SmkInit	AFR	100	0.5	0.5	355643	0.00171373	0.000901568	0.00253877
AMR	SmkInit	AMR	100	0.5	0.5	355643	0.0246155	0.020715	0.028546
AMR	SmkInit	EAS	100	0.5	0.5	355643	0.00103521	-0.00212558	0.00321897
AMR	SmkInit	EUR	250	5e-05	0.1	570	0.00734974	0.0061587	0.00853192
AMR	SmkInit	AFR	250	5e-05	0.1	570	0.000399775	-0.000121244	0.000826905
AMR	SmkInit	AMR	250	5e-05	0.1	570	0.0124859	0.00977135	0.014988
AMR	SmkInit	EAS	250	5e-05	0.1	570	0.00211467	-0.0024521	0.00563641
AMR	SmkInit	EUR	250	5e-05	0.5	772	0.00822066	0.00685987	0.00956155
AMR	SmkInit	AFR	250	5e-05	0.5	772	0.000768092	6.23248e-05	0.00137543
AMR	SmkInit	AMR	250	5e-05	0.5	772	0.0131927	0.0104066	0.0157498
AMR	SmkInit	EAS	250	5e-05	0.5	772	0.00230667	-0.00215211	0.0055458
AMR	SmkInit	EUR	250	0.01	0.1	13242	0.0103842	0.00900291	0.0115787
AMR	SmkInit	AFR	250	0.01	0.1	13242	0.000956549	0.000253928	0.00155825
AMR	SmkInit	AMR	250	0.01	0.1	13242	0.0202261	0.0167688	0.0236984
AMR	SmkInit	EAS	250	0.01	0.1	13242	0.000146156	-0.00196773	0.00132066
AMR	SmkInit	EUR	250	0.01	0.5	19453	0.0162682	0.0143294	0.0179301
AMR	SmkInit	AFR	250	0.01	0.5	19453	0.00178518	0.00083633	0.00260782
AMR	SmkInit	AMR	250	0.01	0.5	19453	0.0264546	0.0222574	0.0305906
AMR	SmkInit	EAS	250	0.01	0.5	19453	0.0011288	-0.00270474	0.00366011
AMR	SmkInit	EUR	250	0.5	0.1	180009	0.00785983	0.00652136	0.00904866
AMR	SmkInit	AFR	250	0.5	0.1	180009	0.000867196	0.000293979	0.00145325
AMR	SmkInit	AMR	250	0.5	0.1	180009	0.0165945	0.0134103	0.0196344
AMR	SmkInit	EAS	250	0.5	0.1	180009	0.000322733	-0.00166348	0.00146314
AMR	SmkInit	EUR	250	0.5	0.5	348495	0.0150392	0.0130896	0.0166995
AMR	SmkInit	AFR	250	0.5	0.5	348495	0.00164498	0.000843725	0.00245439
AMR	SmkInit	AMR	250	0.5	0.5	348495	0.0240315	0.0202362	0.027862
AMR	SmkInit	EAS	250	0.5	0.5	348495	0.00083997	-0.00206317	0.00282252
EAS	SmkInit	EUR	100	5e-05	0.1	201	0.000551566	0.000207565	0.00087841
EAS	SmkInit	AFR	100	5e-05	0.1	201	0.000400275	-6.28823e-05	0.000823172
EAS	SmkInit	AMR	100	5e-05	0.1	201	0.000398587	-0.000103386	0.000848035
EAS	SmkInit	EAS	100	5e-05	0.1	201	0.0110943	0.00208786	0.0187741
EAS	SmkInit	EUR	100	5e-05	0.5	243	0.000917079	0.000478258	0.00133554
EAS	SmkInit	AFR	100	5e-05	0.5	243	0.000431031	-2.27123e-05	0.00085705
EAS	SmkInit	AMR	100	5e-05	0.5	243	0.000463584	-8.65893e-05	0.000953379
EAS	SmkInit	EAS	100	5e-05	0.5	243	0.00760529	0.00085304	0.0134287
EAS	SmkInit	EUR	100	0.01	0.1	8125	0.000165873	-5.41569e-05	0.000381097
EAS	SmkInit	AFR	100	0.01	0.1	8125	0.000193015	-0.000125478	0.000502836
EAS	SmkInit	AMR	100	0.01	0.1	8125	3.99896e-05	-0.000196969	0.000181512
EAS	SmkInit	EAS	100	0.01	0.1	8125	0.022691	0.0130257	0.032733
EAS	SmkInit	EUR	100	0.01	0.5	10241	0.000443206	0.000116947	0.000789356
EAS	SmkInit	AFR	100	0.01	0.5	10241	0.000325116	-7.93771e-05	0.00072525
EAS	SmkInit	AMR	100	0.01	0.5	10241	0.000147766	-0.000246909	0.000426689
EAS	SmkInit	EAS	100	0.01	0.5	10241	0.0271835	0.0163791	0.0379879
EAS	SmkInit	EUR	100	0.5	0.1	164078	0.000472675	0.000116108	0.000811509
EAS	SmkInit	AFR	100	0.5	0.1	164078	5.65608e-05	-0.000151659	0.000203973
EAS	SmkInit	AMR	100	0.5	0.1	164078	0.000451991	-0.000112973	0.000890856
EAS	SmkInit	EAS	100	0.5	0.1	164078	0.0377358	0.0248055	0.0511656
EAS	SmkInit	EUR	100	0.5	0.5	263350	0.00148965	0.000882281	0.00209205
EAS	SmkInit	AFR	100	0.5	0.5	263350	0.000361741	-0.000103655	0.000757238
EAS	SmkInit	AMR	100	0.5	0.5	263350	0.00128291	0.000310208	0.00205851
EAS	SmkInit	EAS	100	0.5	0.5	263350	0.049728	0.0337201	0.0655948
EAS	SmkInit	EUR	250	5e-05	0.1	174	0.000395382	0.000104576	0.000673239
EAS	SmkInit	AFR	250	5e-05	0.1	174	0.00031166	-0.000109208	0.000681568
EAS	SmkInit	AMR	250	5e-05	0.1	174	0.000295986	-0.000139471	0.000686985
EAS	SmkInit	EAS	250	5e-05	0.1	174	0.00929862	0.00113541	0.0164413
EAS	SmkInit	EUR	250	5e-05	0.5	225	0.000760106	0.00036922	0.00114023
EAS	SmkInit	AFR	250	5e-05	0.5	225	0.000364159	-5.73904e-05	0.000750767
EAS	SmkInit	AMR	250	5e-05	0.5	225	0.000358178	-0.000137284	0.00079368
EAS	SmkInit	EAS	250	5e-05	0.5	225	0.00615033	7.06906e-05	0.0114778
EAS	SmkInit	EUR	250	0.01	0.1	7610	0.000109291	-7.93385e-05	0.000285699
EAS	SmkInit	AFR	250	0.01	0.1	7610	0.000127676	-0.000142236	0.000372894
EAS	SmkInit	AMR	250	0.01	0.1	7610	1.08589e-05	-0.000166682	0.000103317
EAS	SmkInit	EAS	250	0.01	0.1	7610	0.0196934	0.0109125	0.0290447
EAS	SmkInit	EUR	250	0.01	0.5	9967	0.000380514	7.27491e-05	0.000704738
EAS	SmkInit	AFR	250	0.01	0.5	9967	0.00024609	-0.000116156	0.000591616
EAS	SmkInit	AMR	250	0.01	0.5	9967	0.000118561	-0.000252333	0.000373331
EAS	SmkInit	EAS	250	0.01	0.5	9967	0.0254288	0.0153428	0.0356843
EAS	SmkInit	EUR	250	0.5	0.1	151453	0.000429246	7.91886e-05	0.000744409
EAS	SmkInit	AFR	250	0.5	0.1	151453	3.03843e-05	-0.000136384	0.000137827
EAS	SmkInit	AMR	250	0.5	0.1	151453	0.000223325	-0.000180519	0.000517014
EAS	SmkInit	EAS	250	0.5	0.1	151453	0.0366584	0.0240746	0.0497384
EAS	SmkInit	EUR	250	0.5	0.5	258483	0.00141733	0.00081206	0.00201364
EAS	SmkInit	AFR	250	0.5	0.5	258483	0.000316011	-0.000120553	0.000681861
EAS	SmkInit	AMR	250	0.5	0.5	258483	0.00113205	0.000231495	0.00184744
EAS	SmkInit	EAS	250	0.5	0.5	258483	0.0501685	0.0342633	0.065983
EUR	AgeSmk	EUR	100	5e-05	0.1	564	0.00134501	0.000706328	0.00192321
EUR	AgeSmk	AFR	100	5e-05	0.1	564	6.16999e-05	-0.000245151	0.00027701
EUR	AgeSmk	AMR	100	5e-05	0.1	564	0.000713697	-0.000626765	0.00182392
EUR	AgeSmk	EAS	100	5e-05	0.1	564	0.00162212	-0.00387261	0.00534871
EUR	AgeSmk	EUR	100	5e-05	0.5	743	0.00138618	0.00072393	0.00197523
EUR	AgeSmk	AFR	100	5e-05	0.5	743	4.77671e-05	-0.000275712	0.000269038
EUR	AgeSmk	AMR	100	5e-05	0.5	743	0.000737725	-0.000692024	0.00189032
EUR	AgeSmk	EAS	100	5e-05	0.5	743	0.00174149	-0.00517873	0.00635857
EUR	AgeSmk	EUR	100	0.01	0.1	11952	0.00232591	0.00147948	0.00317648
EUR	AgeSmk	AFR	100	0.01	0.1	11952	0.000429895	-0.000192146	0.000976872
EUR	AgeSmk	AMR	100	0.01	0.1	11952	0.00152972	-0.000203109	0.0029431
EUR	AgeSmk	EAS	100	0.01	0.1	11952	0.00468784	-0.00298526	0.0111313
EUR	AgeSmk	EUR	100	0.01	0.5	16241	0.00290721	0.00197935	0.00378457
EUR	AgeSmk	AFR	100	0.01	0.5	16241	0.000509739	-0.000211867	0.0011368
EUR	AgeSmk	AMR	100	0.01	0.5	16241	0.0017685	-0.000161499	0.00335056
EUR	AgeSmk	EAS	100	0.01	0.5	16241	0.00465856	-0.00289174	0.0113762
EUR	AgeSmk	EUR	100	0.5	0.1	219402	0.00215927	0.00150204	0.00297971
EUR	AgeSmk	AFR	100	0.5	0.1	219402	3.11813e-05	-0.000217741	0.000184274
EUR	AgeSmk	AMR	100	0.5	0.1	219402	0.00080506	-0.000638625	0.00189787
EUR	AgeSmk	EAS	100	0.5	0.1	219402	0.0084062	-0.00118987	0.0198449
EUR	AgeSmk	EUR	100	0.5	0.5	349833	0.0032899	0.00244528	0.00429042
EUR	AgeSmk	AFR	100	0.5	0.5	349833	0.00011164	-0.000241202	0.000379399
EUR	AgeSmk	AMR	100	0.5	0.5	349833	0.00153836	-0.000346818	0.00301288
EUR	AgeSmk	EAS	100	0.5	0.5	349833	0.00955956	-0.00214927	0.022709
EUR	AgeSmk	EUR	250	5e-05	0.1	466	0.00116735	0.000526462	0.00172474
EUR	AgeSmk	AFR	250	5e-05	0.1	466	7.57816e-05	-0.000271942	0.000321208
EUR	AgeSmk	AMR	250	5e-05	0.1	466	0.000782193	-0.000520267	0.00187711
EUR	AgeSmk	EAS	250	5e-05	0.1	466	0.0027141	-0.00388389	0.00719524
EUR	AgeSmk	EUR	250	5e-05	0.5	684	0.00153434	0.000818459	0.00216149
EUR	AgeSmk	AFR	250	5e-05	0.5	684	0.00010804	-0.000322289	0.000433663
EUR	AgeSmk	AMR	250	5e-05	0.5	684	0.000882361	-0.000672366	0.00215832
EUR	AgeSmk	EAS	250	5e-05	0.5	684	0.00189212	-0.00535053	0.0067622
EUR	AgeSmk	EUR	250	0.01	0.1	10844	0.00184617	0.00105493	0.00264252
EUR	AgeSmk	AFR	250	0.01	0.1	10844	0.000462041	-0.00015259	0.00101826
EUR	AgeSmk	AMR	250	0.01	0.1	10844	0.00143821	-0.000223712	0.00278134
EUR	AgeSmk	EAS	250	0.01	0.1	10844	0.00407539	-0.00305183	0.0101789
EUR	AgeSmk	EUR	250	0.01	0.5	15641	0.00277756	0.00184636	0.00366111
EUR	AgeSmk	AFR	250	0.01	0.5	15641	0.000565773	-0.000182879	0.00122739
EUR	AgeSmk	AMR	250	0.01	0.5	15641	0.00177808	-0.000103909	0.00333196
EUR	AgeSmk	EAS	250	0.01	0.5	15641	0.0044258	-0.0029862	0.011058
EUR	AgeSmk	EUR	250	0.5	0.1	197837	0.00185813	0.00121468	0.0026252
EUR	AgeSmk	AFR	250	0.5	0.1	197837	8.67723e-05	-0.000239453	0.000332443
EUR	AgeSmk	AMR	250	0.5	0.1	197837	0.000675626	-0.000649142	0.00165567
EUR	AgeSmk	EAS	250	0.5	0.1	197837	0.00674245	-0.00231684	0.0170858
EUR	AgeSmk	EUR	250	0.5	0.5	341458	0.00305854	0.00222819	0.00402582
EUR	AgeSmk	AFR	250	0.5	0.5	341458	0.000115161	-0.00023034	0.000381435
EUR	AgeSmk	AMR	250	0.5	0.5	341458	0.00143862	-0.000388009	0.00285543
EUR	AgeSmk	EAS	250	0.5	0.5	341458	0.00898173	-0.0024209	0.0216574
AFR	AgeSmk	EUR	100	5e-05	0.1	45	5.67281e-06	-8.45113e-05	5.09195e-05
AFR	AgeSmk	AFR	100	5e-05	0.1	45	8.51729e-06	-0.000217831	0.000118213
AFR	AgeSmk	AMR	100	5e-05	0.1	45	1.18062e-05	-0.000401997	0.000215793
AFR	AgeSmk	EAS	100	5e-05	0.1	45	0.00294753	-0.00476674	0.00874281
AFR	AgeSmk	EUR	100	5e-05	0.5	45	5.67281e-06	-8.45113e-05	5.09195e-05
AFR	AgeSmk	AFR	100	5e-05	0.5	45	8.51729e-06	-0.000217831	0.000118213
AFR	AgeSmk	AMR	100	5e-05	0.5	45	1.18062e-05	-0.000401997	0.000215793
AFR	AgeSmk	EAS	100	5e-05	0.5	45	0.00294753	-0.00476674	0.00874281
AFR	AgeSmk	EUR	100	0.01	0.1	8329	3.31808e-05	-0.000114118	0.000133282
AFR	AgeSmk	AFR	100	0.01	0.1	8329	2.7167e-05	-0.000240926	0.000196026
AFR	AgeSmk	AMR	100	0.01	0.1	8329	2.69782e-06	-0.000259795	0.000112105
AFR	AgeSmk	EAS	100	0.01	0.1	8329	3.47362e-05	-0.00412912	0.00210261
AFR	AgeSmk	EUR	100	0.01	0.5	9327	5.44179e-05	-0.000130228	0.000184883
AFR	AgeSmk	AFR	100	0.01	0.5	9327	3.91033e-05	-0.000247346	0.000233733
AFR	AgeSmk	AMR	100	0.01	0.5	9327	1.45925e-05	-0.000297935	0.000178052
AFR	AgeSmk	EAS	100	0.01	0.5	9327	6.45021e-05	-0.00449499	0.0024553
AFR	AgeSmk	EUR	100	0.5	0.1	266798	0.000171465	-9.76108e-05	0.000387643
AFR	AgeSmk	AFR	100	0.5	0.1	266798	0.000137838	-0.000216845	0.000446994
AFR	AgeSmk	AMR	100	0.5	0.1	266798	2.72939e-06	-0.000335727	0.000161634
AFR	AgeSmk	EAS	100	0.5	0.1	266798	0.000361178	-0.00383994	0.00271712
AFR	AgeSmk	EUR	100	0.5	0.5	433001	0.00024222	-9.66594e-05	0.000524813
AFR	AgeSmk	AFR	100	0.5	0.5	433001	0.000198261	-0.000227037	0.000575335
AFR	AgeSmk	AMR	100	0.5	0.5	433001	2.86123e-05	-0.000413792	0.000268173
AFR	AgeSmk	EAS	100	0.5	0.5	433001	0.00138332	-0.00436567	0.00535368
AFR	AgeSmk	EUR	250	5e-05	0.1	45	5.67281e-06	-8.45113e-05	5.09195e-05
AFR	AgeSmk	AFR	250	5e-05	0.1	45	8.51729e-06	-0.000217831	0.000118213
AFR	AgeSmk	AMR	250	5e-05	0.1	45	1.18062e-05	-0.000401997	0.000215793
AFR	AgeSmk	EAS	250	5e-05	0.1	45	0.00294753	-0.00476674	0.00874281
AFR	AgeSmk	EUR	250	5e-05	0.5	45	5.67281e-06	-8.45113e-05	5.09195e-05
AFR	AgeSmk	AFR	250	5e-05	0.5	45	8.51729e-06	-0.000217831	0.000118213
AFR	AgeSmk	AMR	250	5e-05	0.5	45	1.18062e-05	-0.000401997	0.000215793
AFR	AgeSmk	EAS	250	5e-05	0.5	45	0.00294753	-0.00476674	0.00874281
AFR	AgeSmk	EUR	250	0.01	0.1	8123	2.62028e-05	-0.00010552	0.00011238
AFR	AgeSmk	AFR	250	0.01	0.1	8123	1.4548e-05	-0.00021944	0.000143891
AFR	AgeSmk	AMR	250	0.01	0.1	8123	6.81976e-07	-0.000275986	0.000119132
AFR	AgeSmk	EAS	250	0.01	0.1	8123	9.3677e-05	-0.00446184	0.00248682
AFR	AgeSmk	EUR	250	0.01	0.5	9255	4.78841e-05	-0.0001267	0.00016948
AFR	AgeSmk	AFR	250	0.01	0.5	9255	3.54672e-05	-0.000238881	0.000218866
AFR	AgeSmk	AMR	250	0.01	0.5	9255	1.51765e-05	-0.000310404	0.000193149
AFR	AgeSmk	EAS	250	0.01	0.5	9255	5.30105e-05	-0.00465248	0.00252571
AFR	AgeSmk	EUR	250	0.5	0.1	246659	0.00015005	-0.000109632	0.00035382
AFR	AgeSmk	AFR	250	0.5	0.1	246659	0.000107436	-0.000224765	0.000383106
AFR	AgeSmk	AMR	250	0.5	0.1	246659	1.86516e-06	-0.00031765	0.000144975
AFR	AgeSmk	EAS	250	0.5	0.1	246659	0.000358997	-0.00385631	0.00269399
AFR	AgeSmk	EUR	250	0.5	0.5	427473	0.00022663	-0.000100737	0.000499178
AFR	AgeSmk	AFR	250	0.5	0.5	427473	0.000193272	-0.000224677	0.000562159
AFR	AgeSmk	AMR	250	0.5	0.5	427473	2.8182e-05	-0.000419607	0.000271681
AFR	AgeSmk	EAS	250	0.5	0.5	427473	0.00142304	-0.00406127	0.00528041
AMR	AgeSmk	EUR	100	5e-05	0.1	41	2.52729e-07	-7.06092e-05	3.64032e-05
AMR	AgeSmk	AFR	100	5e-05	0.1	41	1.18002e-06	-0.000230173	0.000117755
AMR	AgeSmk	AMR	100	5e-05	0.1	41	0.000413363	-0.000568975	0.00112869
AMR	AgeSmk	EAS	100	5e-05	0.1	41	1.5413e-06	-0.00158952	0.000664946
AMR	AgeSmk	EUR	100	5e-05	0.5	47	1.13381e-06	-7.17027e-05	3.98531e-05
AMR	AgeSmk	AFR	100	5e-05	0.5	47	2.82463e-06	-0.000231203	0.000123358
AMR	AgeSmk	AMR	100	5e-05	0.5	47	0.000459157	-0.000567585	0.00124204
AMR	AgeSmk	EAS	100	5e-05	0.5	47	1.23753e-05	-0.001778	0.000770553
AMR	AgeSmk	EUR	100	0.01	0.1	6173	0.000141577	-6.87179e-05	0.000298074
AMR	AgeSmk	AFR	100	0.01	0.1	6173	2.84025e-05	-0.000191054	0.000157401
AMR	AgeSmk	AMR	100	0.01	0.1	6173	0.000541024	-0.00069555	0.00138163
AMR	AgeSmk	EAS	100	0.01	0.1	6173	0.00198116	-0.00746745	0.00839062
AMR	AgeSmk	EUR	100	0.01	0.5	7203	0.000157344	-5.94657e-05	0.000325747
AMR	AgeSmk	AFR	100	0.01	0.5	7203	4.80241e-05	-0.000203522	0.000212807
AMR	AgeSmk	AMR	100	0.01	0.5	7203	0.000675713	-0.000718968	0.00164349
AMR	AgeSmk	EAS	100	0.01	0.5	7203	0.00090592	-0.0075284	0.00578787
AMR	AgeSmk	EUR	100	0.5	0.1	168845	0.000373327	5.73103e-05	0.000685248
AMR	AgeSmk	AFR	100	0.5	0.1	168845	1.30225e-05	-0.000297217	0.000194056
AMR	AgeSmk	AMR	100	0.5	0.1	168845	0.000184078	-0.00053317	0.000668032
AMR	AgeSmk	EAS	100	0.5	0.1	168845	0.00202211	-0.00539004	0.00756517
AMR	AgeSmk	EUR	100	0.5	0.5	296514	0.000513347	0.000161162	0.000870962
AMR	AgeSmk	AFR	100	0.5	0.5	296514	1.01531e-05	-0.000260702	0.000146305
AMR	AgeSmk	AMR	100	0.5	0.5	296514	0.000333591	-0.000491172	0.00100202
AMR	AgeSmk	EAS	100	0.5	0.5	296514	0.000796642	-0.0065966	0.00552058
AMR	AgeSmk	EUR	250	5e-05	0.1	40	9.06146e-08	-7.10795e-05	3.52249e-05
AMR	AgeSmk	AFR	250	5e-05	0.1	40	1.05029e-06	-0.000230543	0.000117934
AMR	AgeSmk	AMR	250	5e-05	0.1	40	0.000430859	-0.000576645	0.00117458
AMR	AgeSmk	EAS	250	5e-05	0.1	40	1.26864e-06	-0.00156591	0.00064773
AMR	AgeSmk	EUR	250	5e-05	0.5	46	7.72295e-07	-7.26468e-05	3.84504e-05
AMR	AgeSmk	AFR	250	5e-05	0.5	46	2.62536e-06	-0.00023117	0.000123037
AMR	AgeSmk	AMR	250	5e-05	0.5	46	0.000477029	-0.000572603	0.0012878
AMR	AgeSmk	EAS	250	5e-05	0.5	46	1.31079e-05	-0.00177484	0.000769825
AMR	AgeSmk	EUR	250	0.01	0.1	5956	0.000149927	-7.04353e-05	0.000312633
AMR	AgeSmk	AFR	250	0.01	0.1	5956	3.06694e-05	-0.000190789	0.000161614
AMR	AgeSmk	AMR	250	0.01	0.1	5956	0.000474827	-0.000678782	0.00124778
AMR	AgeSmk	EAS	250	0.01	0.1	5956	0.00179465	-0.00699955	0.00772292
AMR	AgeSmk	EUR	250	0.01	0.5	7116	0.000166	-5.74614e-05	0.000338177
AMR	AgeSmk	AFR	250	0.01	0.5	7116	4.9737e-05	-0.000206877	0.000218367
AMR	AgeSmk	AMR	250	0.01	0.5	7116	0.000642443	-0.000724029	0.00158684
AMR	AgeSmk	EAS	250	0.01	0.5	7116	0.000796515	-0.00727236	0.00542728
AMR	AgeSmk	EUR	250	0.5	0.1	152647	0.000326457	2.23e-05	0.000611328
AMR	AgeSmk	AFR	250	0.5	0.1	152647	1.36425e-05	-0.000300603	0.000194449
AMR	AgeSmk	AMR	250	0.5	0.1	152647	9.55245e-05	-0.000487142	0.00045418
AMR	AgeSmk	EAS	250	0.5	0.1	152647	0.0018938	-0.00602494	0.00757013
AMR	AgeSmk	EUR	250	0.5	0.5	290928	0.000516733	0.000158969	0.000875743
AMR	AgeSmk	AFR	250	0.5	0.5	290928	1.05783e-05	-0.000269928	0.000152595
AMR	AgeSmk	AMR	250	0.5	0.5	290928	0.000325102	-0.000500197	0.000989184
AMR	AgeSmk	EAS	250	0.5	0.5	290928	0.000708422	-0.00672148	0.0053945
EUR	SmkCes	EUR	100	5e-05	0.1	1397	0.0193357	0.0164868	0.0219858
EUR	SmkCes	AFR	100	5e-05	0.1	1397	0.00177387	0.000274399	0.00316129
EUR	SmkCes	AMR	100	5e-05	0.1	1397	0.00768954	0.00358468	0.0115571
EUR	SmkCes	EAS	100	5e-05	0.1	1397	0.0157585	-0.00891113	0.0346305
EUR	SmkCes	EUR	100	5e-05	0.5	2067	0.0186217	0.0155274	0.0214578
EUR	SmkCes	AFR	100	5e-05	0.5	2067	0.00203432	0.000485521	0.00350507
EUR	SmkCes	AMR	100	5e-05	0.5	2067	0.00814405	0.00397312	0.0118384
EUR	SmkCes	EAS	100	5e-05	0.5	2067	0.01783	-0.00715529	0.0373431
EUR	SmkCes	EUR	100	0.01	0.1	15853	0.0273721	0.0238951	0.030869
EUR	SmkCes	AFR	100	0.01	0.1	15853	0.00140639	0.000141639	0.00267
EUR	SmkCes	AMR	100	0.01	0.1	15853	0.00679514	0.00298055	0.0103884
EUR	SmkCes	EAS	100	0.01	0.1	15853	0.00572875	-0.00933473	0.0182167
EUR	SmkCes	EUR	100	0.01	0.5	22925	0.0309802	0.0273684	0.0345071
EUR	SmkCes	AFR	100	0.01	0.5	22925	0.00210755	0.000558844	0.00357765
EUR	SmkCes	AMR	100	0.01	0.5	22925	0.0112415	0.00600289	0.0159009
EUR	SmkCes	EAS	100	0.01	0.5	22925	0.0144767	-0.00992692	0.0345561
EUR	SmkCes	EUR	100	0.5	0.1	214682	0.0164898	0.0140941	0.018963
EUR	SmkCes	AFR	100	0.5	0.1	214682	0.000830542	-0.000107145	0.00170576
EUR	SmkCes	AMR	100	0.5	0.1	214682	0.00224578	0.000365751	0.00435752
EUR	SmkCes	EAS	100	0.5	0.1	214682	0.0020092	-0.00772229	0.00918217
EUR	SmkCes	EUR	100	0.5	0.5	349709	0.0294754	0.0263715	0.032704
EUR	SmkCes	AFR	100	0.5	0.5	349709	0.00103694	-3.38355e-05	0.00198172
EUR	SmkCes	AMR	100	0.5	0.5	349709	0.00603496	0.0027032	0.00958609
EUR	SmkCes	EAS	100	0.5	0.5	349709	0.00751938	-0.00887731	0.021672
EUR	SmkCes	EUR	250	5e-05	0.1	1115	0.0209852	0.0180488	0.0236083
EUR	SmkCes	AFR	250	5e-05	0.1	1115	0.00154474	0.000133982	0.00285936
EUR	SmkCes	AMR	250	5e-05	0.1	1115	0.00631765	0.00254768	0.00981456
EUR	SmkCes	EAS	250	5e-05	0.1	1115	0.0206248	-0.0079621	0.0429447
EUR	SmkCes	EUR	250	5e-05	0.5	1886	0.0185881	0.0155046	0.0214176
EUR	SmkCes	AFR	250	5e-05	0.5	1886	0.00181237	0.000347729	0.00320886
EUR	SmkCes	AMR	250	5e-05	0.5	1886	0.00824114	0.00404656	0.0120004
EUR	SmkCes	EAS	250	5e-05	0.5	1886	0.0151616	-0.00823693	0.0333079
EUR	SmkCes	EUR	250	0.01	0.1	14101	0.024862	0.0215403	0.0281886
EUR	SmkCes	AFR	250	0.01	0.1	14101	0.0013263	9.03814e-05	0.00257654
EUR	SmkCes	AMR	250	0.01	0.1	14101	0.00497487	0.00180055	0.00793037
EUR	SmkCes	EAS	250	0.01	0.1	14101	0.00381237	-0.00845292	0.0135938
EUR	SmkCes	EUR	250	0.01	0.5	21951	0.0299575	0.0264301	0.0333686
EUR	SmkCes	AFR	250	0.01	0.5	21951	0.00195107	0.000442456	0.0033901
EUR	SmkCes	AMR	250	0.01	0.5	21951	0.0104843	0.00546593	0.0149413
EUR	SmkCes	EAS	250	0.01	0.5	21951	0.0122963	-0.00913974	0.0301753
EUR	SmkCes	EUR	250	0.5	0.1	193600	0.0123791	0.0101679	0.0145802
EUR	SmkCes	AFR	250	0.5	0.1	193600	0.000771717	-0.000150845	0.00161918
EUR	SmkCes	AMR	250	0.5	0.1	193600	0.00155087	-6.90666e-05	0.00331816
EUR	SmkCes	EAS	250	0.5	0.1	193600	0.00036796	-0.00772362	0.00515012
EUR	SmkCes	EUR	250	0.5	0.5	341023	0.0275408	0.0245375	0.0306349
EUR	SmkCes	AFR	250	0.5	0.5	341023	0.00100349	-5.23116e-05	0.00192651
EUR	SmkCes	AMR	250	0.5	0.5	341023	0.00536349	0.00221625	0.00869884
EUR	SmkCes	EAS	250	0.5	0.5	341023	0.00512128	-0.00906033	0.0168939
AFR	SmkCes	EUR	100	5e-05	0.1	44	1.01068e-05	-0.000123189	9.47953e-05
AFR	SmkCes	AFR	100	5e-05	0.1	44	1.18551e-05	-0.00024326	0.000135711
AFR	SmkCes	AMR	100	5e-05	0.1	44	9.79842e-05	-0.000593152	0.000534815
AFR	SmkCes	EAS	100	5e-05	0.1	44	0.00733605	-0.0106953	0.0208553
AFR	SmkCes	EUR	100	5e-05	0.5	44	1.01068e-05	-0.000123189	9.47953e-05
AFR	SmkCes	AFR	100	5e-05	0.5	44	1.18551e-05	-0.00024326	0.000135711
AFR	SmkCes	AMR	100	5e-05	0.5	44	9.79842e-05	-0.000593152	0.000534815
AFR	SmkCes	EAS	100	5e-05	0.5	44	0.00733605	-0.0106953	0.0208553
AFR	SmkCes	EUR	100	0.01	0.1	8815	0.000293375	-0.000164314	0.000680202
AFR	SmkCes	AFR	100	0.01	0.1	8815	0.000329993	-0.000360342	0.000867528
AFR	SmkCes	AMR	100	0.01	0.1	8815	0.000204574	-0.000714444	0.000747399
AFR	SmkCes	EAS	100	0.01	0.1	8815	0.00709643	-0.0116845	0.02095
AFR	SmkCes	EUR	100	0.01	0.5	9999	0.000416115	-0.000121204	0.0008849
AFR	SmkCes	AFR	100	0.01	0.5	9999	0.000536754	-0.000382122	0.00127839
AFR	SmkCes	AMR	100	0.01	0.5	9999	0.000208971	-0.000671532	0.00072121
AFR	SmkCes	EAS	100	0.01	0.5	9999	0.00861034	-0.0115476	0.0233638
AFR	SmkCes	EUR	100	0.5	0.1	268073	0.000847252	0.000239009	0.00140632
AFR	SmkCes	AFR	100	0.5	0.1	268073	0.00186509	0.000161376	0.0030834
AFR	SmkCes	AMR	100	0.5	0.1	268073	3.10717e-06	-0.000524312	0.000307103
AFR	SmkCes	EAS	100	0.5	0.1	268073	0.000575321	-0.00755495	0.00483294
AFR	SmkCes	EUR	100	0.5	0.5	435311	0.000985916	0.000303181	0.00162153
AFR	SmkCes	AFR	100	0.5	0.5	435311	0.00193829	0.000167954	0.00323648
AFR	SmkCes	AMR	100	0.5	0.5	435311	4.37599e-05	-0.000350045	0.000288732
AFR	SmkCes	EAS	100	0.5	0.5	435311	0.000314264	-0.00797182	0.00437909
AFR	SmkCes	EUR	250	5e-05	0.1	44	1.01068e-05	-0.000123189	9.47953e-05
AFR	SmkCes	AFR	250	5e-05	0.1	44	1.18551e-05	-0.00024326	0.000135711
AFR	SmkCes	AMR	250	5e-05	0.1	44	9.79842e-05	-0.000593152	0.000534815
AFR	SmkCes	EAS	250	5e-05	0.1	44	0.00733605	-0.0106953	0.0208553
AFR	SmkCes	EUR	250	5e-05	0.5	44	1.01068e-05	-0.000123189	9.47953e-05
AFR	SmkCes	AFR	250	5e-05	0.5	44	1.18551e-05	-0.00024326	0.000135711
AFR	SmkCes	AMR	250	5e-05	0.5	44	9.79842e-05	-0.000593152	0.000534815
AFR	SmkCes	EAS	250	5e-05	0.5	44	0.00733605	-0.0106953	0.0208553
AFR	SmkCes	EUR	250	0.01	0.1	8595	0.000248497	-0.000192186	0.000613229
AFR	SmkCes	AFR	250	0.01	0.1	8595	0.000384491	-0.000364563	0.000982054
AFR	SmkCes	AMR	250	0.01	0.1	8595	0.000141688	-0.000697714	0.00061907
AFR	SmkCes	EAS	250	0.01	0.1	8595	0.00606943	-0.011808	0.0189265
AFR	SmkCes	EUR	250	0.01	0.5	9928	0.00040512	-0.000132054	0.000871879
AFR	SmkCes	AFR	250	0.01	0.5	9928	0.00056382	-0.000388002	0.00133737
AFR	SmkCes	AMR	250	0.01	0.5	9928	0.000198543	-0.000680429	0.000712581
AFR	SmkCes	EAS	250	0.01	0.5	9928	0.00834257	-0.0116988	0.0228629
AFR	SmkCes	EUR	250	0.5	0.1	247555	0.000695592	0.00015009	0.00117721
AFR	SmkCes	AFR	250	0.5	0.1	247555	0.00175645	0.000120856	0.00294052
AFR	SmkCes	AMR	250	0.5	0.1	247555	8.23566e-08	-0.000490756	0.000286082
AFR	SmkCes	EAS	250	0.5	0.1	247555	0.00031194	-0.00783643	0.0045321
AFR	SmkCes	EUR	250	0.5	0.5	429449	0.000966096	0.000294813	0.00159319
AFR	SmkCes	AFR	250	0.5	0.5	429449	0.0019321	0.000192209	0.00321468
AFR	SmkCes	AMR	250	0.5	0.5	429449	5.74081e-05	-0.000348831	0.000321329
AFR	SmkCes	EAS	250	0.5	0.5	429449	0.000299434	-0.00792045	0.00423533
AMR	SmkCes	EUR	100	5e-05	0.1	81	3.92639e-05	-0.000185413	0.000180887
AMR	SmkCes	AFR	100	5e-05	0.1	81	3.68455e-06	-0.000365252	0.000172706
AMR	SmkCes	AMR	100	5e-05	0.1	81	0.000972651	-0.000431235	0.00212179
AMR	SmkCes	EAS	100	5e-05	0.1	81	0.00256968	-0.00770269	0.0102694
AMR	SmkCes	EUR	100	5e-05	0.5	87	1.42152e-06	-0.000126982	5.85195e-05
AMR	SmkCes	AFR	100	5e-05	0.5	87	2.74585e-06	-0.000359214	0.000166152
AMR	SmkCes	AMR	100	5e-05	0.5	87	0.00089826	-0.000473305	0.0019946
AMR	SmkCes	EAS	100	5e-05	0.5	87	0.00218685	-0.00769859	0.00929981
AMR	SmkCes	EUR	100	0.01	0.1	7890	0.000383378	-6.4539e-05	0.000775136
AMR	SmkCes	AFR	100	0.01	0.1	7890	0.000201936	-0.000429688	0.000671715
AMR	SmkCes	AMR	100	0.01	0.1	7890	0.000221322	-0.000495866	0.000780615
AMR	SmkCes	EAS	100	0.01	0.1	7890	0.00078329	-0.00860333	0.00674607
AMR	SmkCes	EUR	100	0.01	0.5	9347	0.000747678	0.00012548	0.00130863
AMR	SmkCes	AFR	100	0.01	0.5	9347	0.000226998	-0.000405691	0.000705277
AMR	SmkCes	AMR	100	0.01	0.5	9347	0.000447725	-0.000410788	0.00120458
AMR	SmkCes	EAS	100	0.01	0.5	9347	5.80204e-05	-0.0098989	0.00642041
AMR	SmkCes	EUR	100	0.5	0.1	200300	0.000820128	0.000215334	0.00135661
AMR	SmkCes	AFR	100	0.5	0.1	200300	0.000453505	-0.000240238	0.00102139
AMR	SmkCes	AMR	100	0.5	0.1	200300	0.000392675	-0.000644865	0.0012429
AMR	SmkCes	EAS	100	0.5	0.1	200300	0.00370025	-0.0101513	0.0167275
AMR	SmkCes	EUR	100	0.5	0.5	341181	0.00212998	0.0012627	0.00294382
AMR	SmkCes	AFR	100	0.5	0.5	341181	0.000661646	-0.000245912	0.00141066
AMR	SmkCes	AMR	100	0.5	0.5	341181	0.00108597	-0.000417802	0.00246118
AMR	SmkCes	EAS	100	0.5	0.5	341181	0.00347795	-0.00943402	0.0159051
AMR	SmkCes	EUR	250	5e-05	0.1	78	2.55703e-05	-0.000172712	0.000141294
AMR	SmkCes	AFR	250	5e-05	0.1	78	2.40926e-06	-0.000360288	0.00016618
AMR	SmkCes	AMR	250	5e-05	0.1	78	0.00100808	-0.000390179	0.00216498
AMR	SmkCes	EAS	250	5e-05	0.1	78	0.00252364	-0.00784548	0.0102725
AMR	SmkCes	EUR	250	5e-05	0.5	85	5.55661e-06	-0.000125654	6.93094e-05
AMR	SmkCes	AFR	250	5e-05	0.5	85	1.64441e-06	-0.000350387	0.00015808
AMR	SmkCes	AMR	250	5e-05	0.5	85	0.00091059	-0.00042477	0.00198946
AMR	SmkCes	EAS	250	5e-05	0.5	85	0.0021611	-0.00757193	0.00913409
AMR	SmkCes	EUR	250	0.01	0.1	7537	0.000283222	-0.000132894	0.000631312
AMR	SmkCes	AFR	250	0.01	0.1	7537	0.000120412	-0.000398403	0.000481503
AMR	SmkCes	AMR	250	0.01	0.1	7537	0.000148681	-0.000468797	0.000599543
AMR	SmkCes	EAS	250	0.01	0.1	7537	0.000606227	-0.00788733	0.00576196
AMR	SmkCes	EUR	250	0.01	0.5	9194	0.000664507	6.79124e-05	0.00120284
AMR	SmkCes	AFR	250	0.01	0.5	9194	0.000182851	-0.000398847	0.000611884
AMR	SmkCes	AMR	250	0.01	0.5	9194	0.000395899	-0.000424781	0.00110366
AMR	SmkCes	EAS	250	0.01	0.5	9194	7.16727e-05	-0.00962082	0.00621625
AMR	SmkCes	EUR	250	0.5	0.1	181172	0.000622675	9.50891e-05	0.00107851
AMR	SmkCes	AFR	250	0.5	0.1	181172	0.000458253	-0.000242469	0.00104206
AMR	SmkCes	AMR	250	0.5	0.1	181172	0.000298474	-0.000695675	0.00108138
AMR	SmkCes	EAS	250	0.5	0.1	181172	0.00508627	-0.00967235	0.0192625
AMR	SmkCes	EUR	250	0.5	0.5	334806	0.00193623	0.00110762	0.00271271
AMR	SmkCes	AFR	250	0.5	0.5	334806	0.000692241	-0.000230172	0.0014537
AMR	SmkCes	AMR	250	0.5	0.5	334806	0.000928496	-0.000482398	0.0022108
AMR	SmkCes	EAS	250	0.5	0.5	334806	0.00308424	-0.00937052	0.0148847
EUR	CigDay	EUR	100	5e-05	0.1	1484	0.0178639	0.0158168	0.0200321
EUR	CigDay	AFR	100	5e-05	0.1	1484	0.0012789	0.000149971	0.00238081
EUR	CigDay	AMR	100	5e-05	0.1	1484	0.00563517	0.00252434	0.00904735
EUR	CigDay	EAS	100	5e-05	0.1	1484	0.00369969	-0.00558553	0.0104801
EUR	CigDay	EUR	100	5e-05	0.5	2191	0.0170704	0.0150594	0.0190994
EUR	CigDay	AFR	100	5e-05	0.5	2191	0.00191715	0.000564663	0.00336706
EUR	CigDay	AMR	100	5e-05	0.5	2191	0.00703621	0.00350858	0.0106556
EUR	CigDay	EAS	100	5e-05	0.5	2191	0.000840668	-0.00445095	0.00424252
EUR	CigDay	EUR	100	0.01	0.1	16576	0.0231661	0.020554	0.0259507
EUR	CigDay	AFR	100	0.01	0.1	16576	0.000288913	-0.000393745	0.000812851
EUR	CigDay	AMR	100	0.01	0.1	16576	0.0053674	0.002793	0.00791487
EUR	CigDay	EAS	100	0.01	0.1	16576	0.000973702	-0.00403713	0.00432369
EUR	CigDay	EUR	100	0.01	0.5	23735	0.0290355	0.0262326	0.0319319
EUR	CigDay	AFR	100	0.01	0.5	23735	0.000585056	-0.000332211	0.00135033
EUR	CigDay	AMR	100	0.01	0.5	23735	0.0101024	0.00619365	0.0137174
EUR	CigDay	EAS	100	0.01	0.5	23735	0.0017344	-0.00399709	0.00602866
EUR	CigDay	EUR	100	0.5	0.1	229112	0.0165046	0.0142256	0.0188702
EUR	CigDay	AFR	100	0.5	0.1	229112	0.000234398	-0.000336779	0.000694844
EUR	CigDay	AMR	100	0.5	0.1	229112	0.00325718	0.00108288	0.00512521
EUR	CigDay	EAS	100	0.5	0.1	229112	1.25628e-05	-0.00587109	0.00274492
EUR	CigDay	EUR	100	0.5	0.5	367650	0.0242132	0.0215269	0.0269503
EUR	CigDay	AFR	100	0.5	0.5	367650	0.000448393	-0.000304265	0.00111283
EUR	CigDay	AMR	100	0.5	0.5	367650	0.00625678	0.00328297	0.0087893
EUR	CigDay	EAS	100	0.5	0.5	367650	2.03491e-07	-0.00586316	0.00300787
EUR	CigDay	EUR	250	5e-05	0.1	1212	0.0181597	0.0162146	0.0202424
EUR	CigDay	AFR	250	5e-05	0.1	1212	0.000931931	6.60647e-05	0.00178802
EUR	CigDay	AMR	250	5e-05	0.1	1212	0.00530396	0.00228009	0.00874749
EUR	CigDay	EAS	250	5e-05	0.1	1212	0.00391263	-0.00532876	0.0108917
EUR	CigDay	EUR	250	5e-05	0.5	2019	0.0174955	0.015498	0.0194627
EUR	CigDay	AFR	250	5e-05	0.5	2019	0.00172291	0.000501744	0.00305974
EUR	CigDay	AMR	250	5e-05	0.5	2019	0.00703303	0.00355992	0.0107198
EUR	CigDay	EAS	250	5e-05	0.5	2019	0.00145504	-0.00467021	0.00568872
EUR	CigDay	EUR	250	0.01	0.1	14814	0.0200693	0.0176522	0.0226652
EUR	CigDay	AFR	250	0.01	0.1	14814	0.000175292	-0.000373441	0.000579659
EUR	CigDay	AMR	250	0.01	0.1	14814	0.00445204	0.00214535	0.00668862
EUR	CigDay	EAS	250	0.01	0.1	14814	0.000896047	-0.00490851	0.00480954
EUR	CigDay	EUR	250	0.01	0.5	22765	0.0289572	0.0261458	0.0318207
EUR	CigDay	AFR	250	0.01	0.5	22765	0.000489611	-0.000347325	0.00117918
EUR	CigDay	AMR	250	0.01	0.5	22765	0.00964586	0.00599294	0.0130823
EUR	CigDay	EAS	250	0.01	0.5	22765	0.00183653	-0.00432467	0.00655985
EUR	CigDay	EUR	250	0.5	0.1	206018	0.0138362	0.0116094	0.0160422
EUR	CigDay	AFR	250	0.5	0.1	206018	0.000210114	-0.000319291	0.000641239
EUR	CigDay	AMR	250	0.5	0.1	206018	0.00240174	0.000403174	0.00408417
EUR	CigDay	EAS	250	0.5	0.1	206018	2.22796e-05	-0.00675951	0.00331453
EUR	CigDay	EUR	250	0.5	0.5	358546	0.0231587	0.0204943	0.0258225
EUR	CigDay	AFR	250	0.5	0.5	358546	0.000429072	-0.0002826	0.00106171
EUR	CigDay	AMR	250	0.5	0.5	358546	0.00573269	0.00282374	0.00820122
EUR	CigDay	EAS	250	0.5	0.5	358546	1.37717e-06	-0.00625101	0.0033106
AFR	CigDay	EUR	100	5e-05	0.1	52	0.000318121	-1.74002e-05	0.000612968
AFR	CigDay	AFR	100	5e-05	0.1	52	0.000114147	-0.000270102	0.000394274
AFR	CigDay	AMR	100	5e-05	0.1	52	0.00107957	-0.000665203	0.00239203
AFR	CigDay	EAS	100	5e-05	0.1	52	0.00055768	-0.00683719	0.00472292
AFR	CigDay	EUR	100	5e-05	0.5	54	0.000761022	0.000250479	0.00122309
AFR	CigDay	AFR	100	5e-05	0.5	54	0.000321443	-0.000282068	0.000803948
AFR	CigDay	AMR	100	5e-05	0.5	54	0.0013371	-0.000522502	0.00276407
AFR	CigDay	EAS	100	5e-05	0.5	54	0.00074296	-0.00675009	0.0050319
AFR	CigDay	EUR	100	0.01	0.1	8672	0.00010103	-0.000146745	0.000263131
AFR	CigDay	AFR	100	0.01	0.1	8672	0.000810524	-0.000180745	0.00154652
AFR	CigDay	AMR	100	0.01	0.1	8672	0.000296407	-0.000532372	0.000861621
AFR	CigDay	EAS	100	0.01	0.1	8672	0.00401609	-0.00494719	0.0116495
AFR	CigDay	EUR	100	0.01	0.5	9765	0.000219086	-0.000100931	0.000441487
AFR	CigDay	AFR	100	0.01	0.5	9765	0.000845443	-0.000123158	0.00159897
AFR	CigDay	AMR	100	0.01	0.5	9765	0.000606455	-0.000490637	0.00139831
AFR	CigDay	EAS	100	0.01	0.5	9765	0.00381107	-0.00508485	0.0112193
AFR	CigDay	EUR	100	0.5	0.1	267975	0.000299476	-4.82117e-05	0.00056618
AFR	CigDay	AFR	100	0.5	0.1	267975	0.0010034	0.00013099	0.00184507
AFR	CigDay	AMR	100	0.5	0.1	267975	0.000244894	-0.000508153	0.000803987
AFR	CigDay	EAS	100	0.5	0.1	267975	0.00110116	-0.00593919	0.00595386
AFR	CigDay	EUR	100	0.5	0.5	435314	0.000367192	-2.19604e-05	0.000673124
AFR	CigDay	AFR	100	0.5	0.5	435314	0.00111632	0.00014988	0.00206464
AFR	CigDay	AMR	100	0.5	0.5	435314	0.000359551	-0.000465309	0.000989854
AFR	CigDay	EAS	100	0.5	0.5	435314	0.00133516	-0.00619458	0.00664171
AFR	CigDay	EUR	250	5e-05	0.1	51	0.000189177	-7.9467e-05	0.000415023
AFR	CigDay	AFR	250	5e-05	0.1	51	7.78683e-05	-0.000265408	0.000313378
AFR	CigDay	AMR	250	5e-05	0.1	51	0.000872371	-0.000744564	0.00207934
AFR	CigDay	EAS	250	5e-05	0.1	51	0.000405951	-0.00691753	0.00441705
AFR	CigDay	EUR	250	5e-05	0.5	54	0.000761022	0.000250479	0.00122309
AFR	CigDay	AFR	250	5e-05	0.5	54	0.000321443	-0.000282068	0.000803948
AFR	CigDay	AMR	250	5e-05	0.5	54	0.0013371	-0.000522502	0.00276407
AFR	CigDay	EAS	250	5e-05	0.5	54	0.00074296	-0.00675009	0.0050319
AFR	CigDay	EUR	250	0.01	0.1	8419	0.000105808	-0.00014304	0.000271221
AFR	CigDay	AFR	250	0.01	0.1	8419	0.000820759	-0.000182848	0.00155565
AFR	CigDay	AMR	250	0.01	0.1	8419	0.000332604	-0.00053516	0.000926605
AFR	CigDay	EAS	250	0.01	0.1	8419	0.0031778	-0.00514464	0.00997603
AFR	CigDay	EUR	250	0.01	0.5	9681	0.000211604	-0.000105127	0.00043119
AFR	CigDay	AFR	250	0.01	0.5	9681	0.000831474	-0.00013359	0.00157941
AFR	CigDay	AMR	250	0.01	0.5	9681	0.000666244	-0.000460468	0.00148825
AFR	CigDay	EAS	250	0.01	0.5	9681	0.00357969	-0.00516017	0.0107907
AFR	CigDay	EUR	250	0.5	0.1	247882	0.000285398	-4.86735e-05	0.000541356
AFR	CigDay	AFR	250	0.5	0.1	247882	0.000896416	6.39746e-05	0.00168297
AFR	CigDay	AMR	250	0.5	0.1	247882	0.000200664	-0.000545005	0.000732308
AFR	CigDay	EAS	250	0.5	0.1	247882	0.000702341	-0.00576899	0.00482829
AFR	CigDay	EUR	250	0.5	0.5	429719	0.000334975	-3.71748e-05	0.000624588
AFR	CigDay	AFR	250	0.5	0.5	429719	0.00111625	0.000154787	0.00205967
AFR	CigDay	AMR	250	0.5	0.5	429719	0.000338325	-0.000455331	0.000945601
AFR	CigDay	EAS	250	0.5	0.5	429719	0.001208	-0.00609079	0.00631232
AMR	CigDay	EUR	100	5e-05	0.1	76	0.00261102	0.00165872	0.00341596
AMR	CigDay	AFR	100	5e-05	0.1	76	1.18032e-05	-0.000215553	0.000131356
AMR	CigDay	AMR	100	5e-05	0.1	76	0.000950137	-0.000471678	0.00217397
AMR	CigDay	EAS	100	5e-05	0.1	76	5.0383e-07	-0.00405036	0.00211397
AMR	CigDay	EUR	100	5e-05	0.5	91	0.00299715	0.00192949	0.00391421
AMR	CigDay	AFR	100	5e-05	0.5	91	8.81951e-05	-0.000258513	0.00033716
AMR	CigDay	AMR	100	5e-05	0.5	91	0.00183325	6.22793e-05	0.00336937
AMR	CigDay	EAS	100	5e-05	0.5	91	0.000103388	-0.00308997	0.00158474
AMR	CigDay	EUR	100	0.01	0.1	7407	0.00102895	0.000355172	0.00160153
AMR	CigDay	AFR	100	0.01	0.1	7407	0.000245238	-0.000274182	0.00064754
AMR	CigDay	AMR	100	0.01	0.1	7407	0.00152565	-0.000294161	0.00312409
AMR	CigDay	EAS	100	0.01	0.1	7407	0.00278071	-0.00522466	0.00934787
AMR	CigDay	EUR	100	0.01	0.5	8881	0.00171298	0.000863341	0.00241724
AMR	CigDay	AFR	100	0.01	0.5	8881	0.000269336	-0.000258038	0.000694559
AMR	CigDay	AMR	100	0.01	0.5	8881	0.00196625	-5.69174e-05	0.00372834
AMR	CigDay	EAS	100	0.01	0.5	8881	0.00286442	-0.00460157	0.00923075
AMR	CigDay	EUR	100	0.5	0.1	200344	0.00113321	0.000382527	0.00175589
AMR	CigDay	AFR	100	0.5	0.1	200344	0.000395027	-0.000283972	0.000965202
AMR	CigDay	AMR	100	0.5	0.1	200344	0.00205	0.000122556	0.00372774
AMR	CigDay	EAS	100	0.5	0.1	200344	0.000402997	-0.00608576	0.00418061
AMR	CigDay	EUR	100	0.5	0.5	340308	0.00189654	0.000968194	0.00264097
AMR	CigDay	AFR	100	0.5	0.5	340308	0.000278976	-0.000307415	0.000745594
AMR	CigDay	AMR	100	0.5	0.5	340308	0.00303667	0.000697062	0.00503905
AMR	CigDay	EAS	100	0.5	0.5	340308	0.000990745	-0.00374612	0.00398864
AMR	CigDay	EUR	250	5e-05	0.1	71	0.00177048	0.000995866	0.00241764
AMR	CigDay	AFR	250	5e-05	0.1	71	1.85004e-06	-0.000208152	0.000103515
AMR	CigDay	AMR	250	5e-05	0.1	71	0.000571705	-0.000700481	0.00162605
AMR	CigDay	EAS	250	5e-05	0.1	71	1.00896e-05	-0.00367367	0.00205329
AMR	CigDay	EUR	250	5e-05	0.5	91	0.00301776	0.00195102	0.00393271
AMR	CigDay	AFR	250	5e-05	0.5	91	0.000115743	-0.000273181	0.00040826
AMR	CigDay	AMR	250	5e-05	0.5	91	0.00180872	2.76945e-05	0.00335203
AMR	CigDay	EAS	250	5e-05	0.5	91	0.000159864	-0.00301815	0.00176568
AMR	CigDay	EUR	250	0.01	0.1	7061	0.000651887	0.000102025	0.00111268
AMR	CigDay	AFR	250	0.01	0.1	7061	0.00021028	-0.000270222	0.000577946
AMR	CigDay	AMR	250	0.01	0.1	7061	0.00100332	-0.000527311	0.00228548
AMR	CigDay	EAS	250	0.01	0.1	7061	0.00208928	-0.00494279	0.0077068
AMR	CigDay	EUR	250	0.01	0.5	8743	0.00163678	0.000800573	0.00232803
AMR	CigDay	AFR	250	0.01	0.5	8743	0.000241006	-0.000265315	0.000642444
AMR	CigDay	AMR	250	0.01	0.5	8743	0.00172237	-0.00018723	0.00336396
AMR	CigDay	EAS	250	0.01	0.5	8743	0.00291645	-0.00461988	0.0093683
AMR	CigDay	EUR	250	0.5	0.1	181273	0.000818365	0.000182496	0.00133764
AMR	CigDay	AFR	250	0.5	0.1	181273	0.000241234	-0.000309195	0.000688865
AMR	CigDay	AMR	250	0.5	0.1	181273	0.00162552	-5.61898e-05	0.00310154
AMR	CigDay	EAS	250	0.5	0.1	181273	0.000145291	-0.00540055	0.00303766
AMR	CigDay	EUR	250	0.5	0.5	334026	0.00179093	0.000888998	0.00251188
AMR	CigDay	AFR	250	0.5	0.5	334026	0.000243447	-0.00030751	0.000677933
AMR	CigDay	AMR	250	0.5	0.5	334026	0.00293493	0.000634137	0.00490023
AMR	CigDay	EAS	250	0.5	0.5	334026	0.00130568	-0.00382402	0.00477694
EUR	DrnkWk	EUR	100	5e-05	0.1	4176	0.00947098	0.00819831	0.0104578
EUR	DrnkWk	AFR	100	5e-05	0.1	4176	0.00101718	0.000302229	0.00175297
EUR	DrnkWk	AMR	100	5e-05	0.1	4176	0.00408629	0.00224449	0.00561382
EUR	DrnkWk	EAS	100	5e-05	0.1	4176	0.0021558	-0.000947102	0.00490969
EUR	DrnkWk	EUR	100	5e-05	0.5	6760	0.00907725	0.00785527	0.0101022
EUR	DrnkWk	AFR	100	5e-05	0.5	6760	0.000693684	2.46706e-05	0.00133957
EUR	DrnkWk	AMR	100	5e-05	0.5	6760	0.00347899	0.00186269	0.00481459
EUR	DrnkWk	EAS	100	5e-05	0.5	6760	0.00169877	-0.00113903	0.00417335
EUR	DrnkWk	EUR	100	0.01	0.1	24506	0.013147	0.0117575	0.0144137
EUR	DrnkWk	AFR	100	0.01	0.1	24506	0.00054803	-6.92841e-05	0.00110356
EUR	DrnkWk	AMR	100	0.01	0.1	24506	0.0041128	0.00235958	0.00557471
EUR	DrnkWk	EAS	100	0.01	0.1	24506	0.00229613	-0.000855447	0.00484514
EUR	DrnkWk	EUR	100	0.01	0.5	39687	0.0133952	0.0119761	0.0146561
EUR	DrnkWk	AFR	100	0.01	0.5	39687	0.000412914	-0.000150998	0.000915472
EUR	DrnkWk	AMR	100	0.01	0.5	39687	0.00447729	0.00259785	0.00600191
EUR	DrnkWk	EAS	100	0.01	0.5	39687	0.00192511	-0.00139568	0.00445494
EUR	DrnkWk	EUR	100	0.5	0.1	206276	0.0115294	0.0102227	0.0127553
EUR	DrnkWk	AFR	100	0.5	0.1	206276	0.000130136	-0.000125606	0.000351358
EUR	DrnkWk	AMR	100	0.5	0.1	206276	0.00138849	0.000362552	0.0022992
EUR	DrnkWk	EAS	100	0.5	0.1	206276	0.00124927	-0.00172438	0.00354667
EUR	DrnkWk	EUR	100	0.5	0.5	349623	0.0138446	0.0124287	0.0151598
EUR	DrnkWk	AFR	100	0.5	0.5	349623	0.000118509	-0.00013959	0.000346802
EUR	DrnkWk	AMR	100	0.5	0.5	349623	0.00252603	0.00109997	0.00381697
EUR	DrnkWk	EAS	100	0.5	0.5	349623	0.00186661	-0.0015477	0.00457093
EUR	DrnkWk	EUR	250	5e-05	0.1	3356	0.0109233	0.00955526	0.0121058
EUR	DrnkWk	AFR	250	5e-05	0.1	3356	0.00112411	0.000377941	0.00190167
EUR	DrnkWk	AMR	250	5e-05	0.1	3356	0.00500089	0.00298739	0.00667726
EUR	DrnkWk	EAS	250	5e-05	0.1	3356	0.0027421	-0.000628493	0.00579954
EUR	DrnkWk	EUR	250	5e-05	0.5	6214	0.00999863	0.00875058	0.0110756
EUR	DrnkWk	AFR	250	5e-05	0.5	6214	0.00083243	9.20439e-05	0.00153134
EUR	DrnkWk	AMR	250	5e-05	0.5	6214	0.00389483	0.00222141	0.00531514
EUR	DrnkWk	EAS	250	5e-05	0.5	6214	0.00176208	-0.00115396	0.00430352
EUR	DrnkWk	EUR	250	0.01	0.1	21281	0.0139526	0.0125162	0.015333
EUR	DrnkWk	AFR	250	0.01	0.1	21281	0.000268953	-0.00017834	0.000648516
EUR	DrnkWk	AMR	250	0.01	0.1	21281	0.00355782	0.0019301	0.00493834
EUR	DrnkWk	EAS	250	0.01	0.1	21281	0.00162339	-0.00103894	0.00375819
EUR	DrnkWk	EUR	250	0.01	0.5	37807	0.0142195	0.0127879	0.0155196
EUR	DrnkWk	AFR	250	0.01	0.5	37807	0.000373275	-0.000182666	0.000852758
EUR	DrnkWk	AMR	250	0.01	0.5	37807	0.00461016	0.00274205	0.00614039
EUR	DrnkWk	EAS	250	0.01	0.5	37807	0.00161918	-0.00159264	0.00407465
EUR	DrnkWk	EUR	250	0.5	0.1	184991	0.0108576	0.00962788	0.0120796
EUR	DrnkWk	AFR	250	0.5	0.1	184991	7.47512e-05	-0.000124424	0.000231979
EUR	DrnkWk	AMR	250	0.5	0.1	184991	0.000993365	0.000178904	0.00173376
EUR	DrnkWk	EAS	250	0.5	0.1	184991	0.000976055	-0.00169594	0.00301251
EUR	DrnkWk	EUR	250	0.5	0.5	340219	0.0138511	0.0124573	0.015168
EUR	DrnkWk	AFR	250	0.5	0.5	340219	0.000100582	-0.000138151	0.000304503
EUR	DrnkWk	AMR	250	0.5	0.5	340219	0.00230785	0.000958173	0.0035405
EUR	DrnkWk	EAS	250	0.5	0.5	340219	0.00158777	-0.00162505	0.0041362
AFR	DrnkWk	EUR	100	5e-05	0.1	83	0.000688454	0.00036763	0.00105853
AFR	DrnkWk	AFR	100	5e-05	0.1	83	0.00141692	0.000634202	0.002221
AFR	DrnkWk	AMR	100	5e-05	0.1	83	0.00012532	-0.000224827	0.000399748
AFR	DrnkWk	EAS	100	5e-05	0.1	83	0.000618715	-0.00157809	0.00205472
AFR	DrnkWk	EUR	100	5e-05	0.5	92	0.000823308	0.000485972	0.00120751
AFR	DrnkWk	AFR	100	5e-05	0.5	92	0.00182209	0.000960105	0.00273968
AFR	DrnkWk	AMR	100	5e-05	0.5	92	0.00018447	-0.000205471	0.00049244
AFR	DrnkWk	EAS	100	5e-05	0.5	92	0.000872218	-0.00156227	0.00259206
AFR	DrnkWk	EUR	100	0.01	0.1	8962	0.00021182	1.00505e-05	0.00038595
AFR	DrnkWk	AFR	100	0.01	0.1	8962	0.00060894	7.75262e-05	0.00113325
AFR	DrnkWk	AMR	100	0.01	0.1	8962	0.00016943	-0.000279515	0.000486062
AFR	DrnkWk	EAS	100	0.01	0.1	8962	0.000162208	-0.00115079	0.00089666
AFR	DrnkWk	EUR	100	0.01	0.5	10456	0.000286404	6.98476e-05	0.000475607
AFR	DrnkWk	AFR	100	0.01	0.5	10456	0.00066443	0.000112584	0.00121413
AFR	DrnkWk	AMR	100	0.01	0.5	10456	0.000177779	-0.000274183	0.000493942
AFR	DrnkWk	EAS	100	0.01	0.5	10456	0.000208844	-0.00122648	0.00104986
AFR	DrnkWk	EUR	100	0.5	0.1	249246	0.000445648	0.000202144	0.000661389
AFR	DrnkWk	AFR	100	0.5	0.1	249246	0.000502765	3.89065e-05	0.00100424
AFR	DrnkWk	AMR	100	0.5	0.1	249246	3.26854e-05	-0.000172523	0.000158419
AFR	DrnkWk	EAS	100	0.5	0.1	249246	0.000248829	-0.00100859	0.00108357
AFR	DrnkWk	EUR	100	0.5	0.5	414550	0.00048789	0.000244937	0.00071394
AFR	DrnkWk	AFR	100	0.5	0.5	414550	0.000516025	3.49921e-05	0.00102456
AFR	DrnkWk	AMR	100	0.5	0.5	414550	7.44225e-05	-0.000184274	0.000266102
AFR	DrnkWk	EAS	100	0.5	0.5	414550	0.000276598	-0.00105067	0.00125748
AFR	DrnkWk	EUR	250	5e-05	0.1	79	0.000692724	0.000360767	0.00106928
AFR	DrnkWk	AFR	250	5e-05	0.1	79	0.0011809	0.000435429	0.00192543
AFR	DrnkWk	AMR	250	5e-05	0.1	79	0.000188987	-0.000201583	0.000519264
AFR	DrnkWk	EAS	250	5e-05	0.1	79	0.000475338	-0.00146087	0.0017003
AFR	DrnkWk	EUR	250	5e-05	0.5	89	0.000873935	0.000522751	0.00127956
AFR	DrnkWk	AFR	250	5e-05	0.5	89	0.00170107	0.000872001	0.00258939
AFR	DrnkWk	AMR	250	5e-05	0.5	89	0.000174922	-0.000200747	0.000474354
AFR	DrnkWk	EAS	250	5e-05	0.5	89	0.00069196	-0.00148074	0.00218451
AFR	DrnkWk	EUR	250	0.01	0.1	8693	0.000199247	4.80452e-06	0.000367011
AFR	DrnkWk	AFR	250	0.01	0.1	8693	0.000639257	8.29178e-05	0.00118083
AFR	DrnkWk	AMR	250	0.01	0.1	8693	0.000139448	-0.000290686	0.000438559
AFR	DrnkWk	EAS	250	0.01	0.1	8693	0.000192153	-0.0011786	0.000973893
AFR	DrnkWk	EUR	250	0.01	0.5	10374	0.00029858	8.08334e-05	0.000490024
AFR	DrnkWk	AFR	250	0.01	0.5	10374	0.000624865	8.88522e-05	0.00115293
AFR	DrnkWk	AMR	250	0.01	0.5	10374	0.000174619	-0.000270493	0.000488579
AFR	DrnkWk	EAS	250	0.01	0.5	10374	0.000241311	-0.00126607	0.001129
AFR	DrnkWk	EUR	250	0.5	0.1	230148	0.000470016	0.000220417	0.000689325
AFR	DrnkWk	AFR	250	0.5	0.1	230148	0.00048647	2.28694e-05	0.000979103
AFR	DrnkWk	AMR	250	0.5	0.1	230148	3.37116e-05	-0.000176997	0.000170801
AFR	DrnkWk	EAS	250	0.5	0.1	230148	0.000187551	-0.0011639	0.00105822
AFR	DrnkWk	EUR	250	0.5	0.5	409168	0.000501306	0.00025291	0.000732617
AFR	DrnkWk	AFR	250	0.5	0.5	409168	0.000540961	5.24942e-05	0.00106077
AFR	DrnkWk	AMR	250	0.5	0.5	409168	8.07313e-05	-0.000184806	0.000282198
AFR	DrnkWk	EAS	250	0.5	0.5	409168	0.000310904	-0.00108535	0.00137227
AMR	DrnkWk	EUR	100	5e-05	0.1	150	0.0021504	0.00164819	0.00263958
AMR	DrnkWk	AFR	100	5e-05	0.1	150	0.000130009	-0.000242054	0.000414975
AMR	DrnkWk	AMR	100	5e-05	0.1	150	0.00199397	0.00091278	0.00291592
AMR	DrnkWk	EAS	100	5e-05	0.1	150	0.00030258	-0.00111365	0.00122175
AMR	DrnkWk	EUR	100	5e-05	0.5	188	0.00215624	0.00169952	0.00262412
AMR	DrnkWk	AFR	100	5e-05	0.5	188	7.90797e-05	-0.000238447	0.000308956
AMR	DrnkWk	AMR	100	5e-05	0.5	188	0.00200129	0.000921851	0.00293826
AMR	DrnkWk	EAS	100	5e-05	0.5	188	0.000165812	-0.00109562	0.000919088
AMR	DrnkWk	EUR	100	0.01	0.1	7756	0.0027867	0.00221033	0.00334148
AMR	DrnkWk	AFR	100	0.01	0.1	7756	0.00016919	-0.000118419	0.000431563
AMR	DrnkWk	AMR	100	0.01	0.1	7756	0.00172343	0.000516202	0.00275029
AMR	DrnkWk	EAS	100	0.01	0.1	7756	0.00235428	-0.000854318	0.00532486
AMR	DrnkWk	EUR	100	0.01	0.5	9887	0.00319261	0.00255398	0.00381305
AMR	DrnkWk	AFR	100	0.01	0.5	9887	0.000282979	-7.03469e-05	0.000607182
AMR	DrnkWk	AMR	100	0.01	0.5	9887	0.00166202	0.000475393	0.00268783
AMR	DrnkWk	EAS	100	0.01	0.5	9887	0.00212535	-0.000691452	0.00478641
AMR	DrnkWk	EUR	100	0.5	0.1	159115	0.00359577	0.00286343	0.00429669
AMR	DrnkWk	AFR	100	0.5	0.1	159115	0.000470029	-2.75585e-05	0.000911091
AMR	DrnkWk	AMR	100	0.5	0.1	159115	0.00117797	2.39993e-05	0.00207543
AMR	DrnkWk	EAS	100	0.5	0.1	159115	0.000936177	-0.000966338	0.00270907
AMR	DrnkWk	EUR	100	0.5	0.5	286176	0.00418697	0.00343504	0.00494984
AMR	DrnkWk	AFR	100	0.5	0.5	286176	0.000701372	0.000132024	0.00124239
AMR	DrnkWk	AMR	100	0.5	0.5	286176	0.00120027	9.16384e-05	0.00211927
AMR	DrnkWk	EAS	100	0.5	0.5	286176	0.00152805	-0.000721227	0.00381245
AMR	DrnkWk	EUR	250	5e-05	0.1	132	0.00232208	0.00180426	0.00283939
AMR	DrnkWk	AFR	250	5e-05	0.1	132	0.000133476	-0.000225442	0.000412581
AMR	DrnkWk	AMR	250	5e-05	0.1	132	0.00197158	0.000857411	0.00290807
AMR	DrnkWk	EAS	250	5e-05	0.1	132	0.000430924	-0.00112524	0.00154227
AMR	DrnkWk	EUR	250	5e-05	0.5	177	0.00225315	0.00179745	0.00273751
AMR	DrnkWk	AFR	250	5e-05	0.5	177	7.65887e-05	-0.000216077	0.000291985
AMR	DrnkWk	AMR	250	5e-05	0.5	177	0.00210749	0.00100828	0.0030478
AMR	DrnkWk	EAS	250	5e-05	0.5	177	0.000275998	-0.00114617	0.00123206
AMR	DrnkWk	EUR	250	0.01	0.1	7241	0.00262746	0.00210501	0.00314337
AMR	DrnkWk	AFR	250	0.01	0.1	7241	0.000127783	-0.000116196	0.000343323
AMR	DrnkWk	AMR	250	0.01	0.1	7241	0.00171177	0.000535943	0.00272942
AMR	DrnkWk	EAS	250	0.01	0.1	7241	0.00214717	-0.0007328	0.00497026
AMR	DrnkWk	EUR	250	0.01	0.5	9661	0.00319654	0.00258737	0.00380261
AMR	DrnkWk	AFR	250	0.01	0.5	9661	0.00028425	-6.26406e-05	0.000607679
AMR	DrnkWk	AMR	250	0.01	0.5	9661	0.0016915	0.000487654	0.002746
AMR	DrnkWk	EAS	250	0.01	0.5	9661	0.00208224	-0.000622265	0.00471589
AMR	DrnkWk	EUR	250	0.5	0.1	143528	0.0032796	0.00260653	0.00393371
AMR	DrnkWk	AFR	250	0.5	0.1	143528	0.000411778	-6.30372e-05	0.000839894
AMR	DrnkWk	AMR	250	0.5	0.1	143528	0.00104857	9.60489e-06	0.00185886
AMR	DrnkWk	EAS	250	0.5	0.1	143528	0.000953568	-0.000838546	0.00266011
AMR	DrnkWk	EUR	250	0.5	0.5	280416	0.00412172	0.00338291	0.00487633
AMR	DrnkWk	AFR	250	0.5	0.5	280416	0.000642132	8.60574e-05	0.0011676
AMR	DrnkWk	AMR	250	0.5	0.5	280416	0.00118439	9.4521e-05	0.00209131
AMR	DrnkWk	EAS	250	0.5	0.5	280416	0.00144765	-0.000755512	0.00367232
EAS	DrnkWk	EUR	100	5e-05	0.1	228	5.46076e-05	-6.48401e-05	0.000154867
EAS	DrnkWk	AFR	100	5e-05	0.1	228	0.000276286	-0.000107171	0.00062043
EAS	DrnkWk	AMR	100	5e-05	0.1	228	0.000266254	-0.000181418	0.000644893
EAS	DrnkWk	EAS	100	5e-05	0.1	228	0.0153672	0.00951222	0.0201528
EAS	DrnkWk	EUR	100	5e-05	0.5	389	6.80082e-05	-4.24156e-05	0.000164173
EAS	DrnkWk	AFR	100	5e-05	0.5	389	0.000137108	-0.000143591	0.0003661
EAS	DrnkWk	AMR	100	5e-05	0.5	389	0.000185155	-0.00015549	0.000485954
EAS	DrnkWk	EAS	100	5e-05	0.5	389	0.0146968	0.00861068	0.019713
EAS	DrnkWk	EUR	100	0.01	0.1	5936	0.000244822	1.59478e-05	0.000437655
EAS	DrnkWk	AFR	100	0.01	0.1	5936	0.000169058	-0.000172568	0.000449737
EAS	DrnkWk	AMR	100	0.01	0.1	5936	1.23467e-05	-0.000139828	9.72632e-05
EAS	DrnkWk	EAS	100	0.01	0.1	5936	0.0135023	0.00780777	0.0180526
EAS	DrnkWk	EUR	100	0.01	0.5	7232	0.000303106	7.23101e-05	0.000500892
EAS	DrnkWk	AFR	100	0.01	0.5	7232	0.000254799	-0.000160009	0.000594482
EAS	DrnkWk	AMR	100	0.01	0.5	7232	2.26952e-05	-0.000119805	0.000111716
EAS	DrnkWk	EAS	100	0.01	0.5	7232	0.0141776	0.00785636	0.0193505
EAS	DrnkWk	EUR	100	0.5	0.1	151509	0.000128341	-3.09508e-05	0.000268908
EAS	DrnkWk	AFR	100	0.5	0.1	151509	6.00363e-05	-0.000176062	0.00022064
EAS	DrnkWk	AMR	100	0.5	0.1	151509	1.72128e-09	-0.000184719	8.84272e-05
EAS	DrnkWk	EAS	100	0.5	0.1	151509	0.014611	0.00829859	0.0211147
EAS	DrnkWk	EUR	100	0.5	0.5	244829	0.000262956	4.62404e-05	0.000456786
EAS	DrnkWk	AFR	100	0.5	0.5	244829	8.9206e-05	-0.000171845	0.000277847
EAS	DrnkWk	AMR	100	0.5	0.5	244829	4.61538e-06	-0.000153225	8.40121e-05
EAS	DrnkWk	EAS	100	0.5	0.5	244829	0.0145795	0.00741109	0.0215045
EAS	DrnkWk	EUR	250	5e-05	0.1	196	5.52885e-05	-6.1905e-05	0.000150085
EAS	DrnkWk	AFR	250	5e-05	0.1	196	0.00016111	-0.000155178	0.000415219
EAS	DrnkWk	AMR	250	5e-05	0.1	196	0.000421845	-8.66484e-05	0.000872279
EAS	DrnkWk	EAS	250	5e-05	0.1	196	0.014063	0.00812555	0.0190414
EAS	DrnkWk	EUR	250	5e-05	0.5	360	7.07446e-05	-3.78943e-05	0.0001662
EAS	DrnkWk	AFR	250	5e-05	0.5	360	0.00014662	-0.000152336	0.000397068
EAS	DrnkWk	AMR	250	5e-05	0.5	360	0.000141771	-0.000153802	0.000393363
EAS	DrnkWk	EAS	250	5e-05	0.5	360	0.0133764	0.00762198	0.0183211
EAS	DrnkWk	EUR	250	0.01	0.1	5657	0.000216997	5.18928e-06	0.000388674
EAS	DrnkWk	AFR	250	0.01	0.1	5657	0.000149581	-0.000169482	0.000404246
EAS	DrnkWk	AMR	250	0.01	0.1	5657	1.3692e-05	-0.00013849	9.39455e-05
EAS	DrnkWk	EAS	250	0.01	0.1	5657	0.00995786	0.00444585	0.0144107
EAS	DrnkWk	EUR	250	0.01	0.5	7078	0.000285126	6.28972e-05	0.00047525
EAS	DrnkWk	AFR	250	0.01	0.5	7078	0.000282883	-0.000141028	0.000637746
EAS	DrnkWk	AMR	250	0.01	0.5	7078	9.53239e-06	-0.000104072	6.41773e-05
EAS	DrnkWk	EAS	250	0.01	0.5	7078	0.0122742	0.00628687	0.0173539
EAS	DrnkWk	EUR	250	0.5	0.1	140086	5.67323e-05	-5.77387e-05	0.00015162
EAS	DrnkWk	AFR	250	0.5	0.1	140086	2.5128e-05	-0.000166554	0.000139146
EAS	DrnkWk	AMR	250	0.5	0.1	140086	1.1323e-05	-0.000236119	0.000135813
EAS	DrnkWk	EAS	250	0.5	0.1	140086	0.00940865	0.00390253	0.0149903
EAS	DrnkWk	EUR	250	0.5	0.5	240570	0.00021314	1.69352e-05	0.000387983
EAS	DrnkWk	AFR	250	0.5	0.5	240570	8.23028e-05	-0.000175125	0.000266332
EAS	DrnkWk	AMR	250	0.5	0.5	240570	9.24225e-08	-0.000178777	8.61568e-05
EAS	DrnkWk	EAS	250	0.5	0.5	240570	0.0118657	0.0051325	0.0184735
Note. EUR = European; AFR = African; AMR = American; EAS = East Asian. Columns 'Kb window', 'p-value threshold', and 'LD r2 threshold' refer to parameters used in PLINK to generate PRS. PRS R2 is the change in R2 from a base regression model including covariates of age, sex, and 10 principal components to a full model that additionally includes a given PRS; CI = confidence intervals. We report 95…

## Sheet: ST2
Supplementary Table 2. Predictive accuracy of polygenic scores by bins of genetic distance.
Phenotype	GD Ancestry	GD bin	Mean GD in bin	PRS R2	Lower CI	Upper CI
SmkInit	EUR	1	4.49613	0.129148	0.113906	0.145218
SmkInit	EUR	2	6.61406	0.117691	0.103781	0.132336
SmkInit	EUR	3	8.19751	0.12314	0.107933	0.139204
SmkInit	EUR	4	9.74431	0.105409	0.0935082	0.119964
SmkInit	EUR	5	11.3504	0.113449	0.0982373	0.128595
SmkInit	EUR	6	13.0746	0.109553	0.0957227	0.124091
SmkInit	EUR	7	14.9786	0.103731	0.0900516	0.118453
SmkInit	EUR	8	17.073	0.107948	0.0952511	0.122692
SmkInit	EUR	9	19.5403	0.10859	0.095705	0.1239
SmkInit	EUR	10	22.689	0.106281	0.095369	0.120008
SmkInit	EUR	11	27.4114	0.0927051	0.0786853	0.104666
SmkInit	EUR	12	41.429	0.0666867	0.0547411	0.0782714
SmkInit	EUR	13	72.2689	0.0319965	0.0216302	0.041546
SmkInit	EUR	14	96.9438	0.026719	0.0187385	0.0345826
SmkInit	EUR	15	122.03	0.0160958	0.0101213	0.022329
SmkInit	EUR	16	146.901	0.0067684	0.00342621	0.00998688
SmkInit	EUR	17	160.888	0.00411089	0.00136296	0.00705268
SmkInit	EUR	18	169.303	0.00366015	0.000797891	0.00646059
SmkInit	EUR	19	176.298	0.00292956	0.000894702	0.00499585
SmkInit	EUR	20	188.416	0.00500659	0.00164303	0.00822945
SmkInit	AFR	1	16.7809	0.00909641	0.0049138	0.0131391
SmkInit	AFR	2	28.7776	0.00654937	0.00270188	0.0101404
SmkInit	AFR	3	36.6194	0.00723658	0.00316642	0.0111757
SmkInit	AFR	4	43.8781	0.00306548	0.000862513	0.00550439
SmkInit	AFR	5	58.8245	0.0206129	0.0133966	0.0270926
SmkInit	AFR	6	109.06	0.00724627	0.00350419	0.0108997
SmkInit	AFR	7	125.396	0.00499522	0.00145013	0.00802525
SmkInit	AFR	8	128.811	0.00380357	0.000180856	0.00685717
SmkInit	AFR	9	131.081	0.00622716	0.00295714	0.00976559
SmkInit	AFR	10	132.448	0.00610062	0.00218487	0.0104664
SmkInit	AFR	11	133.381	0.00705426	0.00297576	0.0106534
SmkInit	AFR	12	134.129	0.00704794	0.00327142	0.0102276
SmkInit	AFR	13	134.799	0.00770975	0.00383789	0.0117127
SmkInit	AFR	14	135.44	0.0044082	0.00105974	0.00767257
SmkInit	AFR	15	136.102	0.0090281	0.00402587	0.0133466
SmkInit	AFR	16	136.827	0.00842352	0.00442389	0.013043
SmkInit	AFR	17	137.688	0.00465935	0.00164192	0.0075313
SmkInit	AFR	18	138.924	0.00807371	0.00331323	0.012414
SmkInit	AFR	19	144.077	0.00318058	-6.32624e-06	0.00592823
SmkInit	AFR	20	176.73	0.00345208	0.000562557	0.00679834
SmkInit	AMR	1	24.706	0.026497	0.0190271	0.0342644
SmkInit	AMR	2	41.7083	0.0285335	0.0205836	0.0363049
SmkInit	AMR	3	46.4965	0.0196155	0.0127759	0.0260926
SmkInit	AMR	4	47.8557	0.0185607	0.0126379	0.0241621
SmkInit	AMR	5	48.728	0.0207078	0.0140722	0.0268407
SmkInit	AMR	6	49.4549	0.0232554	0.0171184	0.0304435
SmkInit	AMR	7	50.1056	0.0192233	0.0114607	0.0250248
SmkInit	AMR	8	50.7303	0.0289239	0.0202489	0.0358083
SmkInit	AMR	9	51.357	0.0178632	0.0114232	0.0237562
SmkInit	AMR	10	52.0291	0.0157078	0.00950223	0.0216736
SmkInit	AMR	11	52.7985	0.0177003	0.0116841	0.0233976
SmkInit	AMR	12	53.7994	0.0155464	0.00989986	0.0209815
SmkInit	AMR	13	55.4811	0.0137687	0.00870538	0.0187741
SmkInit	AMR	14	62.2048	0.0171991	0.0108574	0.0235204
SmkInit	AMR	15	84.4067	0.0168121	0.0103283	0.0220972
SmkInit	AMR	16	121.526	0.00541648	0.00196207	0.00892358
SmkInit	AMR	17	139.626	0.00159054	-0.000544813	0.00314346
SmkInit	AMR	18	148.169	0.000807796	-0.000594003	0.00190602
SmkInit	AMR	19	154.378	0.000148641	-0.000604971	0.000648341
SmkInit	AMR	20	164.127	0.00272083	-0.000168273	0.00484298
SmkInit	EAS	1	94.2248	0.00849569	0.00389834	0.0129523
SmkInit	EAS	2	148.687	0.00128548	-0.000577834	0.00293769
SmkInit	EAS	3	154.139	0.00096431	-0.000462448	0.00229706
SmkInit	EAS	4	161.103	0.000930983	-0.000443869	0.00221897
SmkInit	EAS	5	169.357	0.00261825	7.57403e-06	0.00515471
SmkInit	EAS	6	172.827	0.00107434	-0.000370296	0.00240871
SmkInit	EAS	7	174.003	0.000815067	-0.000685573	0.00200296
SmkInit	EAS	8	174.786	0.00121301	-0.000248242	0.00260861
SmkInit	EAS	9	175.421	0.00245799	0.000385767	0.00444517
SmkInit	EAS	10	175.985	0.00242122	-0.000367191	0.00459242
SmkInit	EAS	11	176.528	0.000721668	-0.000784425	0.00200076
SmkInit	EAS	12	177.062	0.000847038	-0.00051608	0.00188414
SmkInit	EAS	13	177.623	0.00173697	-0.0002632	0.00372471
SmkInit	EAS	14	178.254	0.00121001	-0.000627185	0.00273277
SmkInit	EAS	15	179.031	0.000561026	-0.00065458	0.00157628
SmkInit	EAS	16	180.23	0.00056993	-0.000790712	0.00162208
SmkInit	EAS	17	183.667	0.000833902	-0.000576608	0.00204082
SmkInit	EAS	18	189.375	0.00120621	-0.000953416	0.00286271
SmkInit	EAS	19	194.071	0.000248238	-0.000747284	0.000902275
SmkInit	EAS	20	200.69	0.000397091	-0.000791833	0.0013211
AgeSmk	EUR	1	4.49613	0.00236317	-0.000321958	0.00484824
AgeSmk	EUR	2	6.61406	0.00567066	0.000163476	0.0101567
AgeSmk	EUR	3	8.19751	0.00556004	0.000487296	0.00929883
AgeSmk	EUR	4	9.74431	0.00265925	-0.000610704	0.00549741
AgeSmk	EUR	5	11.3504	0.00182363	-0.00108566	0.00421338
AgeSmk	EUR	6	13.0746	0.0054516	0.000968699	0.00984536
AgeSmk	EUR	7	14.9786	0.00323768	-0.000574501	0.0066629
AgeSmk	EUR	8	17.073	0.00397065	-6.8026e-05	0.0074811
AgeSmk	EUR	9	19.5403	0.00385727	-0.000537468	0.00764176
AgeSmk	EUR	10	22.689	0.00122622	-0.00211057	0.00337671
AgeSmk	EUR	11	27.4114	0.00563816	0.00114278	0.00977611
AgeSmk	EUR	12	41.429	0.0022835	-0.000810374	0.00519089
AgeSmk	EUR	13	72.2689	0.000369367	-0.00154552	0.00161929
AgeSmk	EUR	14	96.9438	0.000937057	-0.00221186	0.00305388
AgeSmk	EUR	15	122.03	0.000157799	-0.00195051	0.00150246
AgeSmk	EUR	16	146.901	0.000475368	-0.00151199	0.00166534
AgeSmk	EUR	17	160.888	0.000544189	-0.00177883	0.00210409
AgeSmk	EUR	18	169.303	0.000158921	-0.00110705	0.000988852
AgeSmk	EUR	19	176.298	6.63052e-05	-0.000984941	0.000630273
AgeSmk	EUR	20	188.416	8.70387e-05	-0.00119663	0.000718822
AgeSmk	AFR	1	16.7809	0.000778252	-0.00123533	0.00240493
AgeSmk	AFR	2	28.7776	5.3887e-05	-0.00109833	0.000674672
AgeSmk	AFR	3	36.6194	5.98545e-06	-0.00093705	0.000456503
AgeSmk	AFR	4	43.8781	0.000295563	-0.00125688	0.00141417
AgeSmk	AFR	5	58.8245	0.000736931	-0.00136612	0.00222426
AgeSmk	AFR	6	109.06	0.000179104	-0.00157539	0.00128844
AgeSmk	AFR	7	125.396	0.000136269	-0.00112599	0.000788986
AgeSmk	AFR	8	128.811	0.000174707	-0.000981101	0.000875779
AgeSmk	AFR	9	131.081	0.000702868	-0.000910256	0.00207281
AgeSmk	AFR	10	132.448	2.06841e-05	-0.000705301	0.000397799
AgeSmk	AFR	11	133.381	0.000674564	-0.00117581	0.00213595
AgeSmk	AFR	12	134.129	0.000264091	-0.0011075	0.0011416
AgeSmk	AFR	13	134.799	0.00034155	-0.00112374	0.0013753
AgeSmk	AFR	14	135.44	3.61446e-05	-0.001195	0.000681633
AgeSmk	AFR	15	136.102	9.9551e-05	-0.0012844	0.00095206
AgeSmk	AFR	16	136.827	1.64304e-10	-0.00104455	0.000538482
AgeSmk	AFR	17	137.688	0.00114901	-0.0013631	0.00330739
AgeSmk	AFR	18	138.924	5.21759e-07	-0.00110162	0.0004992
AgeSmk	AFR	19	144.077	8.86775e-05	-0.000943655	0.000686824
AgeSmk	AFR	20	176.73	0.00235818	-0.00228116	0.00579523
AgeSmk	AMR	1	24.706	9.98705e-05	-0.00117478	0.000860187
AgeSmk	AMR	2	41.7083	0.00104284	-0.0017769	0.00330554
AgeSmk	AMR	3	46.4965	2.60961e-05	-0.000931096	0.000551846
AgeSmk	AMR	4	47.8557	0.000361012	-0.00110764	0.0014098
AgeSmk	AMR	5	48.728	2.60859e-05	-0.000732303	0.000370317
AgeSmk	AMR	6	49.4549	0.000100657	-0.00104536	0.00067705
AgeSmk	AMR	7	50.1056	0.0014995	-0.000879543	0.00380535
AgeSmk	AMR	8	50.7303	0.000110278	-0.00112025	0.000911459
AgeSmk	AMR	9	51.357	0.000468046	-0.00143263	0.00182506
AgeSmk	AMR	10	52.0291	0.000114638	-0.00102661	0.000715003
AgeSmk	AMR	11	52.7985	9.48618e-06	-0.000798552	0.000394154
AgeSmk	AMR	12	53.7994	4.86625e-05	-0.00106376	0.000611802
AgeSmk	AMR	13	55.4811	0.000483541	-0.00109753	0.00170378
AgeSmk	AMR	14	62.2048	0.0026244	-0.00085975	0.00568692
AgeSmk	AMR	15	84.4067	0.000277162	-0.00224842	0.00187749
AgeSmk	AMR	16	121.526	7.49716e-05	-0.000907686	0.000524165
AgeSmk	AMR	17	139.626	0.000579723	-0.00154914	0.00217335
AgeSmk	AMR	18	148.169	0.000376815	-0.00134897	0.00151588
AgeSmk	AMR	19	154.378	0.000350479	-0.00153125	0.0015531
AgeSmk	AMR	20	164.127	0.000744001	-0.00131393	0.00232604
CigDay	EUR	1	4.49613	0.0377718	0.0265452	0.0480988
CigDay	EUR	2	6.61406	0.0306786	0.0211492	0.0404098
CigDay	EUR	3	8.19751	0.0252739	0.0173027	0.0349819
CigDay	EUR	4	9.74431	0.0314008	0.0219735	0.0418336
CigDay	EUR	5	11.3504	0.0246922	0.0152552	0.032836
CigDay	EUR	6	13.0746	0.0303271	0.0192425	0.041592
CigDay	EUR	7	14.9786	0.0263352	0.0179638	0.036045
CigDay	EUR	8	17.073	0.0295844	0.0200785	0.0392681
CigDay	EUR	9	19.5403	0.0300944	0.0201244	0.0399459
CigDay	EUR	10	22.689	0.0350297	0.0232415	0.0447388
CigDay	EUR	11	27.4114	0.0207145	0.0144527	0.0282724
CigDay	EUR	12	41.429	0.0196201	0.0122801	0.0280532
CigDay	EUR	13	72.2689	0.0093898	0.000177909	0.0165882
CigDay	EUR	14	96.9438	0.0065671	-0.00123755	0.0135685
CigDay	EUR	15	122.03	0.00360634	-0.00162388	0.00781919
CigDay	EUR	16	146.901	0.00153815	-0.00134536	0.00396934
CigDay	EUR	17	160.888	0.000257903	-0.000755509	0.0010067
CigDay	EUR	18	169.303	0.00162693	-0.000861408	0.00406045
CigDay	EUR	19	176.298	0.000731063	-0.000843991	0.00206889
CigDay	EUR	20	188.416	8.40744e-05	-0.0013902	0.000684261
CigDay	AFR	1	16.7809	0.00149152	-0.00116036	0.00352521
CigDay	AFR	2	28.7776	0.00583469	0.00133133	0.0101941
CigDay	AFR	3	36.6194	4.13536e-05	-0.00103949	0.000599621
CigDay	AFR	4	43.8781	0.000128516	-0.00129608	0.00088418
CigDay	AFR	5	58.8245	0.000318512	-0.00167086	0.00151576
CigDay	AFR	6	109.06	0.00061179	-0.0011573	0.00200638
CigDay	AFR	7	125.396	0.000129066	-0.00129623	0.000946858
CigDay	AFR	8	128.811	0.000396095	-0.000959971	0.00144575
CigDay	AFR	9	131.081	0.000114246	-0.00101937	0.000719404
CigDay	AFR	10	132.448	0.00107363	-0.00127698	0.00267483
CigDay	AFR	11	133.381	5.57755e-05	-0.00116978	0.000717293
CigDay	AFR	12	134.129	0.000655514	-0.00107224	0.00201319
CigDay	AFR	13	134.799	0.000231838	-0.0013743	0.0011785
CigDay	AFR	14	135.44	0.000302386	-0.00128462	0.00131342
CigDay	AFR	15	136.102	5.61866e-05	-0.000848008	0.000488735
CigDay	AFR	16	136.827	0.00135375	-0.00148484	0.00371303
CigDay	AFR	17	137.688	0.000836668	-0.00181028	0.00257459
CigDay	AFR	18	138.924	0.000120337	-0.000790671	0.000632617
CigDay	AFR	19	144.077	0.00313018	-0.000553929	0.00624579
CigDay	AFR	20	176.73	0.000133282	-0.00212437	0.00138779
CigDay	AMR	1	24.706	0.00430407	0.000473393	0.00844343
CigDay	AMR	2	41.7083	5.12374e-06	-0.00109708	0.000643136
CigDay	AMR	3	46.4965	0.000537606	-0.00152092	0.0019986
CigDay	AMR	4	47.8557	0.00162263	-0.000397525	0.00396124
CigDay	AMR	5	48.728	0.00225285	-0.00102258	0.00505456
CigDay	AMR	6	49.4549	0.00267349	-0.000144108	0.0056343
CigDay	AMR	7	50.1056	0.00246066	-0.000746224	0.00550515
CigDay	AMR	8	50.7303	0.00425799	0.000674487	0.0080808
CigDay	AMR	9	51.357	0.000610213	-0.000932555	0.00179142
CigDay	AMR	10	52.0291	0.00592846	0.000606932	0.0109286
CigDay	AMR	11	52.7985	0.00125265	-0.00085874	0.00324081
CigDay	AMR	12	53.7994	0.00609505	0.00091506	0.0104115
CigDay	AMR	13	55.4811	0.00232704	-0.00157768	0.00600211
CigDay	AMR	14	62.2048	0.00090283	-0.00158991	0.00302138
CigDay	AMR	15	84.4067	0.00159327	-0.00259647	0.00451951
CigDay	AMR	16	121.526	0.00030996	-0.00154766	0.00138564
CigDay	AMR	17	139.626	0.000475597	-0.00191979	0.0020375
CigDay	AMR	18	148.169	0.000699507	-0.00116097	0.0021368
CigDay	AMR	19	154.378	0.000416373	-0.00202901	0.00198907
CigDay	AMR	20	164.127	7.64297e-05	-0.00132566	0.000861444
SmkCes	EUR	1	4.49613	0.0370708	0.0249156	0.0503018
SmkCes	EUR	2	6.61406	0.0357483	0.0212606	0.0477611
SmkCes	EUR	3	8.19751	0.041815	0.0285879	0.0541576
SmkCes	EUR	4	9.74431	0.0389613	0.0215579	0.0549003
SmkCes	EUR	5	11.3504	0.0283686	0.0158839	0.0386277
SmkCes	EUR	6	13.0746	0.031357	0.0174357	0.0432234
SmkCes	EUR	7	14.9786	0.0395686	0.0267397	0.0525309
SmkCes	EUR	8	17.073	0.0242892	0.01213	0.034722
SmkCes	EUR	9	19.5403	0.0249698	0.0136221	0.0357946
SmkCes	EUR	10	22.689	0.0268588	0.0161244	0.037804
SmkCes	EUR	11	27.4114	0.0291402	0.0164036	0.0417785
SmkCes	EUR	12	41.429	0.0102346	0.00305992	0.0162431
SmkCes	EUR	13	72.2689	0.00622716	0.000793784	0.0121114
SmkCes	EUR	14	96.9438	0.0145859	0.00330518	0.0250994
SmkCes	EUR	15	122.03	0.00739409	-0.000677108	0.0136555
SmkCes	EUR	16	146.901	0.00116673	-0.00126406	0.00326569
SmkCes	EUR	17	160.888	0.00270969	-0.00145897	0.00615739
SmkCes	EUR	18	169.303	0.00145303	-0.00155662	0.00373553
SmkCes	EUR	19	176.298	0.00110107	-0.00187324	0.00340422
SmkCes	EUR	20	188.416	0.00319848	-0.00245197	0.00720601
SmkCes	AFR	1	16.7809	0.00460558	0.00087185	0.00876923
SmkCes	AFR	2	28.7776	0.00246375	-0.000787533	0.00524128
SmkCes	AFR	3	36.6194	0.000896751	-0.00165008	0.00292848
SmkCes	AFR	4	43.8781	0.00239183	-0.00169462	0.0053107
SmkCes	AFR	5	58.8245	1.76652e-06	-0.00131173	0.000639104
SmkCes	AFR	6	109.06	0.00045797	-0.00195142	0.00210792
SmkCes	AFR	7	125.396	0.00234009	-0.00258427	0.00572427
SmkCes	AFR	8	128.811	0.00263854	-0.000431191	0.00567413
SmkCes	AFR	9	131.081	4.36781e-05	-0.000972408	0.000577505
SmkCes	AFR	10	132.448	0.000804106	-0.0020569	0.00295832
SmkCes	AFR	11	133.381	0.000303796	-0.00154367	0.00165169
SmkCes	AFR	12	134.129	2.57547e-05	-0.00144986	0.000897118
SmkCes	AFR	13	134.799	0.000193482	-0.000889389	0.000980915
SmkCes	AFR	14	135.44	0.000579464	-0.0022159	0.00255557
SmkCes	AFR	15	136.102	0.000432498	-0.00215115	0.00202121
SmkCes	AFR	16	136.827	-2.22417e-06	-0.00129307	0.000621437
SmkCes	AFR	17	137.688	0.000581805	-0.00214594	0.00248666
SmkCes	AFR	18	138.924	9.20451e-05	-0.00146101	0.000880471
SmkCes	AFR	19	144.077	0.000526603	-0.00202218	0.00215871
SmkCes	AFR	20	176.73	1.77237e-05	-0.00325624	0.00181425
SmkCes	AMR	1	24.706	0.00133023	-0.00152508	0.00402547
SmkCes	AMR	2	41.7083	0.00100434	-0.00156479	0.00310036
SmkCes	AMR	3	46.4965	0.00654036	-0.000129041	0.012131
SmkCes	AMR	4	47.8557	0.000168816	-0.001374	0.00115766
SmkCes	AMR	5	48.728	0.000345512	-0.00152438	0.00167224
SmkCes	AMR	6	49.4549	0.00273365	-0.00161569	0.00622428
SmkCes	AMR	7	50.1056	0.000442627	-0.00117822	0.00155269
SmkCes	AMR	8	50.7303	0.00320057	-0.0018171	0.0075766
SmkCes	AMR	9	51.357	0.00460952	-0.00109843	0.00890565
SmkCes	AMR	10	52.0291	0.00199833	-0.00234336	0.00549556
SmkCes	AMR	11	52.7985	0.00137998	-0.00147399	0.00372675
SmkCes	AMR	12	53.7994	0.00079026	-0.0026926	0.00320304
SmkCes	AMR	13	55.4811	0.00105224	-0.00193889	0.00318517
SmkCes	AMR	14	62.2048	0.000604426	-0.00163596	0.00212891
SmkCes	AMR	15	84.4067	0.00150696	-0.00271932	0.00483841
SmkCes	AMR	16	121.526	0.0029522	-0.00113864	0.00633192
SmkCes	AMR	17	139.626	5.3048e-06	-0.000765075	0.000321321
SmkCes	AMR	18	148.169	0.00111055	-0.00263583	0.00350305
SmkCes	AMR	19	154.378	0.000305466	-0.00168001	0.00170513
SmkCes	AMR	20	164.127	0.000578847	-0.00213108	0.00254004
DrnkWk	EUR	1	4.49613	0.0153923	0.00959262	0.0212105
DrnkWk	EUR	2	6.61406	0.0169979	0.0108779	0.0222159
DrnkWk	EUR	3	8.19751	0.0106493	0.00572608	0.0145713
DrnkWk	EUR	4	9.74431	0.0157256	0.0105081	0.0206255
DrnkWk	EUR	5	11.3504	0.0139656	0.0091556	0.0192859
DrnkWk	EUR	6	13.0746	0.0108024	0.00660925	0.0150623
DrnkWk	EUR	7	14.9786	0.0162566	0.0106432	0.0211595
DrnkWk	EUR	8	17.073	0.0115029	0.00681524	0.015257
DrnkWk	EUR	9	19.5403	0.015494	0.0103323	0.0202167
DrnkWk	EUR	10	22.689	0.0128649	0.00845356	0.016831
DrnkWk	EUR	11	27.4114	0.0169561	0.0121874	0.0217717
DrnkWk	EUR	12	41.429	0.0130931	0.00803907	0.0180707
DrnkWk	EUR	13	72.2689	0.00365268	0.000786087	0.00605173
DrnkWk	EUR	14	96.9438	0.00365064	0.000835693	0.00645845
DrnkWk	EUR	15	122.03	0.00321064	0.00071838	0.00602188
DrnkWk	EUR	16	146.901	0.0016563	-0.000646801	0.0035619
DrnkWk	EUR	17	160.888	0.000276454	-0.000843379	0.00102596
DrnkWk	EUR	18	169.303	3.71586e-05	-0.000609401	0.000432387
DrnkWk	EUR	19	176.298	0.000447054	-0.000833776	0.00130942
DrnkWk	EUR	20	188.416	0.00091949	-0.000980909	0.00252532
DrnkWk	AFR	1	16.7809	0.00123429	-0.000532372	0.00257209
DrnkWk	AFR	2	28.7776	0.00144566	-0.000290986	0.00311902
DrnkWk	AFR	3	36.6194	0.00366713	0.000903539	0.00644483
DrnkWk	AFR	4	43.8781	0.00133037	-0.000508396	0.00295973
DrnkWk	AFR	5	58.8245	0.000986437	-0.00104923	0.00259362
DrnkWk	AFR	6	109.06	0.000555921	-0.000697752	0.0016104
DrnkWk	AFR	7	125.396	0.00208556	-3.36998e-05	0.00378155
DrnkWk	AFR	8	128.811	0.00142726	-0.000301756	0.00308055
DrnkWk	AFR	9	131.081	0.00040091	-0.000739589	0.00118695
DrnkWk	AFR	10	132.448	0.00085639	-0.000559195	0.00216377
DrnkWk	AFR	11	133.381	0.000663504	-0.000743887	0.00161632
DrnkWk	AFR	12	134.129	0.000372045	-0.000413828	0.00112159
DrnkWk	AFR	13	134.799	0.000394092	-0.000562697	0.00115582
DrnkWk	AFR	14	135.44	0.000374635	-0.000545887	0.00110013
DrnkWk	AFR	15	136.102	0.000519174	-0.000537003	0.00134736
DrnkWk	AFR	16	136.827	0.00045802	-0.00064116	0.00137827
DrnkWk	AFR	17	137.688	0.000292986	-0.000774945	0.00100775
DrnkWk	AFR	18	138.924	0.0021753	0.000765973	0.00396996
DrnkWk	AFR	19	144.077	0.000682095	-0.000753782	0.00184887
DrnkWk	AFR	20	176.73	7.26635e-06	-0.000365639	0.00016857
DrnkWk	AMR	1	24.706	0.0016471	-0.000115838	0.00309647
DrnkWk	AMR	2	41.7083	0.00206577	0.000497287	0.00372301
DrnkWk	AMR	3	46.4965	0.00298243	0.000798429	0.00490326
DrnkWk	AMR	4	47.8557	0.00224591	0.000502817	0.00391868
DrnkWk	AMR	5	48.728	0.0026487	0.000851654	0.00442115
DrnkWk	AMR	6	49.4549	0.000996246	-0.000231976	0.00216644
DrnkWk	AMR	7	50.1056	0.00260912	0.000703593	0.00468452
DrnkWk	AMR	8	50.7303	0.00202855	0.000222783	0.0035896
DrnkWk	AMR	9	51.357	0.00145619	-3.17556e-05	0.00284428
DrnkWk	AMR	10	52.0291	0.00259007	0.000806827	0.00435569
DrnkWk	AMR	11	52.7985	0.00267883	0.000771367	0.00427165
DrnkWk	AMR	12	53.7994	0.00287366	0.000616445	0.00487203
DrnkWk	AMR	13	55.4811	0.00323517	0.00117665	0.00530521
DrnkWk	AMR	14	62.2048	0.00189148	0.00041992	0.00334711
DrnkWk	AMR	15	84.4067	0.00110674	-0.000289071	0.00237373
DrnkWk	AMR	16	121.526	0.000500978	-0.00102417	0.00155103
DrnkWk	AMR	17	139.626	0.000188358	-0.00071432	0.000819057
DrnkWk	AMR	18	148.169	0.000183758	-0.000421814	0.000583422
DrnkWk	AMR	19	154.378	0.000107225	-0.000528548	0.000503769
DrnkWk	AMR	20	164.127	5.93686e-05	-0.000622148	0.000404093
DrnkWk	EAS	1	94.2248	0.00424695	0.00233172	0.00602935
DrnkWk	EAS	2	148.687	0.000521634	-0.000772945	0.00153468
DrnkWk	EAS	3	154.139	8.86813e-05	-0.000790694	0.000605131
DrnkWk	EAS	4	161.103	0.00044776	-0.000714935	0.00140013
DrnkWk	EAS	5	169.357	1.18751e-05	-0.000384189	0.000211138
DrnkWk	EAS	6	172.827	4.5173e-06	-0.000567272	0.000295985
DrnkWk	EAS	7	174.003	9.63982e-05	-0.000590932	0.000532616
DrnkWk	EAS	8	174.786	0.000270295	-0.000662926	0.000936249
DrnkWk	EAS	9	175.421	0.000327027	-0.000499509	0.000874596
DrnkWk	EAS	10	175.985	0.00016426	-0.000938299	0.000874499
DrnkWk	EAS	11	176.528	1.97791e-05	-0.00041323	0.000241487
DrnkWk	EAS	12	177.062	0.000149625	-0.000555717	0.000664273
DrnkWk	EAS	13	177.623	8.61775e-05	-0.000513398	0.000518252
DrnkWk	EAS	14	178.254	0.000170495	-0.000580511	0.000713123
DrnkWk	EAS	15	179.031	3.34059e-05	-0.000520925	0.000336614
DrnkWk	EAS	16	180.23	4.46865e-06	-0.000406974	0.000190576
DrnkWk	EAS	17	183.667	0.000841304	-0.000462798	0.00185238
DrnkWk	EAS	18	189.375	2.70433e-06	-0.000756601	0.000398251
DrnkWk	EAS	19	194.071	0.0012081	-0.000503507	0.00259614
DrnkWk	EAS	20	200.69	0.000147118	-0.000593915	0.000641846
Note. EUR = European; AFR = African; AMR = American; EAS = East Asian. GD = genetic distance. GD Ancestry is the discovery GWAS ancestry for with GD is based. Mean GD in bin denotes the mean genetic distance of individuals in each of the 20 GD bins per discovery GWAS ancestry. PRS R2 is the change in R2 from a base regression model including covariates of age, sex, and 10 principal components to …
